# Supplementary material for: Genomic landscape and fine-scale population structure of Helicobacter pylori across China
Source: Biomark Res. 2026 May 16;14:66. doi: 10.1186/s40364-026-00932-0 (PMC13330326; doi:10.1186/s40364-026-00932-0)
Supplement: Supplementary file 2 — Supplementary Material 2 [file 40364_2026_932_MOESM2_ESM.xlsx]

## Sheet: table s1
Table S1. The genomic data of new isolated strians from Shanghai.
Strain name	Geographiclocation	Phenotype	Ethnicity	cagA type	vacA type
10_12_5	China:shanghai	Gastritis	Han	East Asian Type (ABD)	s1/i1/m2
10_14_11	China:shanghai	Gastritis	Han	East Asian Type (ABD)	s1/i1/m2
10_18_2	China:shanghai	Gastritis	Han	East Asian Type (ABD)	s1/i1/m1
10_19_23	China:shanghai	Gastric Cancer	Han	East Asian Type (ABD)	s1/i1/m2
10_22_3	China:shanghai	Gastric Cancer	Han	East Asian Type (ABD)	s1/i1/m2
10_25_11	China:shanghai	Gastric Cancer	Han	East Asian Type (ABD)	/
10_25_4	China:shanghai	Gastritis	Han	East Asian Type (ABD)	s1/i1/m2
10_28_2	China:shanghai	Gastric Cancer	Han	East Asian Type (ABD)	/
11_1_11	China:shanghai	Gastric Cancer	Han	East Asian Type (ABD)	s1/i1/m2
11_16_1	China:shanghai	Gastric Cancer	Han	East Asian Type (ABD)	s1/i1/m2
11_19_14	China:shanghai	Gastric Cancer	Han	East Asian Type (ABD)	s1/i1/m1
11_2_12	China:shanghai	Gastric Cancer	Han	East Asian Type (ABD)	s1/i1/m2
11_23_5	China:shanghai	Gastric Cancer	Han	East Asian Type (ABD)	s1/i1/m2
11_30_12	China:shanghai	Gastric Cancer	Han	East Asian Type (ABD)	s1/i1/m2
11_30_13	China:shanghai	Gastric Cancer	Han	East Asian Type (ABD)	s1/i1/m2
11_30_14	China:shanghai	Gastric Cancer	Han	East Asian Type (ABD)	s1/i1/m2
11_9_2	China:shanghai	Gastric Cancer	Han	East Asian Type (ABD)	/
1200045C5	China:shanghai	Gastritis	Han	East Asian Type (ABD)	s1/i1/m2
1200049C9	China:shanghai	Gastritis	Han	East Asian Type (ABD)	s1/i1/m2
2501565C1	China:shanghai	Gastritis	Han	East Asian Type (ABD)	/
2501566T1	China:shanghai	Gastric Cancer	Han	East Asian Type (ABD)	s1/i1/m2
2501568T2	China:shanghai	Gastric Cancer	Han	East Asian Type (ABD)	s1/i1/m1
2501570T3	China:shanghai	Gastric Cancer	Han	East Asian Type (ABD)	/
2501572T4	China:shanghai	Gastric Cancer	Han	East Asian Type (ABD)	s1/i1/m2
3002925C2	China:shanghai	Gastritis	Han	East Asian Type (ABD)	s1/i1/m1
3002927C4	China:shanghai	Gastritis	Han	East Asian Type (ABD)	s1/i1/m2
7_15_1	China:shanghai	Gastric Cancer	Han	East Asian Type (ABD)	s1/i1/m2
7_22_2	China:shanghai	Gastric Cancer	Han	East Asian Type (ABD)	s1/i1/m1
7_23_6	China:shanghai	Gastric Cancer	Han	East Asian Type (ABD)	s1/i1/m1
8_5_2	China:shanghai	Gastric Cancer	Han	East Asian Type (ABD)	s1/i1/m1
9_13_3	China:shanghai	Gastritis	Han	East Asian Type (ABD)	s1/i1/m2
9_28_3	China:shanghai	Gastritis	Han	East Asian Type (ABD)	s1/i1/m1
9_7_2	China:shanghai	Gastric Cancer	Han	East Asian Type (ABD)	s1/i1/m2
CA2251709	China:shanghai	Gastric Cancer	Han	East Asian Type (ABD)	s1/i1/m1
CN2257437	China:shanghai	Gastric Cancer	Han	East Asian Type (ABD)	s1/i1/m1
n091402	China:shanghai	Gastritis	Han	East Asian Type (ABD)	s1/i1/m1
n100902	China:shanghai	Gastritis	Han	East Asian Type (ABD)	s1/i1/m2
n101203	China:shanghai	Gastritis	Han	East Asian Type (ABD)	s1/i1/m2
n101301	China:shanghai	Gastritis	Han	East Asian Type (ABD)	s1/i1/m2
n101611	China:shanghai	Gastritis	Han	East Asian Type (ABD)	s1/i1/m2
n101911	China:shanghai	Gastritis	Han	East Asian Type (ABD)	/
n102301	China:shanghai	Gastritis	Han	East Asian Type (ABD)	s1/i1/m2
n102310	China:shanghai	Gastritis	Han	East Asian Type (ABD)	s1/i1/m2
n102313	China:shanghai	Gastritis	Han	East Asian Type (ABD)	s1/i1/m2
n102604	China:shanghai	Gastritis	Han	East Asian Type (ABD)	s1/i1/m1
n102605	China:shanghai	Gastritis	Han	East Asian Type (ABD)	s1/i1/m2
n102606	China:shanghai	Gastritis	Han	East Asian Type (ABD)	s1/i1/m2
n102608	China:shanghai	Gastritis	Han	East Asian Type (ABD)	s1/i1/m1
n102610	China:shanghai	Gastritis	Han	East Asian Type (ABD)	s1/i1/m2
n102617	China:shanghai	Gastritis	Han	East Asian Type (ABD)	s1/i1/m2

## Sheet: table s2
Table S2. The 1,243 Chinese strains and 126 reference genomes included in the population structure analysis
strains	geographiclocation	collected time	Ethen	subtype label	Phenotype
10_12_5	China:shanghai	2023	Han	SubtypeShandong	Gastritis
10_14_11	China:shanghai	2023	Han	SubtypeCentral	Gastritis
10_18_2	China:shanghai	2023	Han	SubtypeCentral	Gastritis
10_19_23	China:shanghai	2023	Han	SubtypeCentral	Gastric Cancer
10_22_3	China:shanghai	2023	Han	SubtypeCentral	Gastric Cancer
10_25_11	China:shanghai	2023	Han	SubtypeCentral	Gastric Cancer
10_25_4	China:shanghai	2023	Han	SubtypeCentral	Gastritis
10_28_2	China:shanghai	2023	Han	SubtypeCentral	Gastric Cancer
11_1_11	China:shanghai	2023	Han	SubtypeCentral	Gastric Cancer
11_16_1	China:shanghai	2023	Han	SubtypeCentral	Gastric Cancer
11_19_14	China:shanghai	2023	Han	SubtypeCentral	Gastric Cancer
11_2_12	China:shanghai	2023	Han	SubtypeCentral	Gastric Cancer
11_23_5	China:shanghai	2023	Han	SubtypeCentral	Gastric Cancer
11_30_12	China:shanghai	2023	Han	SubtypeCentral	Gastric Cancer
11_30_13	China:shanghai	2023	Han	SubtypeCentral	Gastric Cancer
11_30_14	China:shanghai	2023	Han	SubtypeCentral	Gastric Cancer
11_9_2	China:shanghai	2023	Han	SubtypeSoutheast	Gastric Cancer
1200045C5	China:shanghai	2024	Han	SubtypeCentral	Gastritis
1200049C9	China:shanghai	2024	Han	SubtypeCentral	Gastritis
2501565C1	China:shanghai	2024	Han	SubtypeCentral	dou66636700
2501566T1	China:shanghai	2025	Han	SubtypeCentral	Gastric Cancer
2501568T2	China:shanghai	2025	Han	SubtypeCentral	Gastric Cancer
2501570T3	China:shanghai	2025	Han	SubtypeCentral	Gastric Cancer
2501572T4	China:shanghai	2025	Han	SubtypeShandong	Gastric Cancer
3002925C2	China:shanghai	2024	Han	SubtypeCentral	Gastritis
3002927C4	China:shanghai	2024	Han	SubtypeCentral	Gastritis
7_15_1	China:shanghai	2023	Han	SubtypeCentral	Gastric Cancer
7_22_2	China:shanghai	2023	Han	SubtypeCentral	Gastric Cancer
7_23_6	China:shanghai	2023	Han	SubtypeCentral	Gastric Cancer
8_5_2	China:shanghai	2023	Han	SubtypeShandong	Gastric Cancer
9_13_3	China:shanghai	2023	Han	SubtypeCentral	Gastritis
9_28_3	China:shanghai	2023	Han	SubtypeCentral	Gastritis
9_7_2	China:shanghai	2023	Han	SubtypeShandong	Gastric Cancer
CA2251709	China:shanghai	2024	Han	SubtypeCentral	Gastric Cancer
CN2257437	China:shanghai	2024	Han	SubtypeCentral	Gastric Cancer
GCA_000008525.1	hspNEurope	NA	NA	Reference	missing
GCA_000013245.1	hspNEurope	NA	NA	Reference	missing
GCA_000021165.1	hspSEurope	NA	NA	Reference	missing
GCA_000021465.1	hspSEurope	NA	NA	Reference	missing
GCA_000185245.1	hpAfrica2	NA	NA	Reference	missing
GCA_000262655.1	China:xizang	2012	Tibetan	SubtypeYunnan	Gastric Cancer
GCA_000287735.1	China:Heilongjiang	2006	Han	SubtypeShandong	Gastritis
GCA_000287755.1	China:Heilongjiang	2006	Han	SubtypeCentral	Ulcer
GCA_000287775.1	China:Heilongjiang	2006	Han	SubtypeCentral	missing
GCA_000287835.1	China:Heilongjiang	2006	Han	SubtypeCentral	Gastritis
GCA_000444175.1	China:Zhejiang	2012	Han	SubtypeYunnan	Gastritis
GCA_000444195.2	China:Zhejiang	2012	Han	SubtypeYunnan	Gastritis
GCA_000448525.1	hpAfrica2	NA	NA	Reference	missing
GCA_000475575.1	hspAfrica1SAfrica	NA	NA	Reference	missing
GCA_000475615.1	hspAfrica1SAfrica	NA	NA	Reference	missing
GCA_000475655.1	hspAfrica1SAfrica	NA	NA	Reference	missing
GCA_000475715.1	hpAfrica2	NA	NA	Reference	missing
GCA_000475755.1	hspAfrica1SAfrica	NA	NA	Reference	missing
GCA_000475875.1	hspAfrica1SAfrica	NA	NA	Reference	missing
GCA_000475895.1	hpAfrica2	NA	NA	Reference	missing
GCA_000475915.1	hpAfrica2	NA	NA	Reference	missing
GCA_000475955.1	hpAfrica2	NA	NA	Reference	missing
GCA_000476255.1	hpAfrica2	NA	NA	Reference	missing
GCA_000476375.1	hspAfrica1SAfrica	NA	NA	Reference	missing
GCA_000476475.1	hpAfrica2	NA	NA	Reference	missing
GCA_000476495.1	hspAfrica1SAfrica	NA	NA	Reference	missing
GCA_000476535.1	hpAfrica2	NA	NA	Reference	missing
GCA_000476555.1	hpAfrica2	NA	NA	Reference	missing
GCA_000476615.1	hpAfrica2	NA	NA	Reference	missing
GCA_000476695.1	hspAfrica1SAfrica	NA	NA	Reference	missing
GCA_000476815.1	hpAfrica2	NA	NA	Reference	missing
GCA_000476875.1	hspAfrica1SAfrica	NA	NA	Reference	missing
GCA_000476895.1	hpAfrica2	NA	NA	Reference	missing
GCA_000476955.1	hspAfrica1SAfrica	NA	NA	Reference	missing
GCA_000476975.1	hspAfrica1SAfrica	NA	NA	Reference	missing
GCA_000477155.1	hspAfrica1SAfrica	NA	NA	Reference	missing
GCA_000521245.1	China:Heilongjiang	2006	Han	SubtypeShandong	Gastric Cancer
GCA_000590775.1	hpAfrica2	NA	NA	Reference	missing
GCA_000591095.1	China:Zhejiang	2012	Han	SubtypeYunnan	Gastritis
GCA_000591115.1	China:Zhejiang	2012	Han	SubtypeYunnan	Gastritis
GCA_000591135.1	China:Zhejiang	2012	Han	SubtypeYunnan	Gastritis
GCA_000591155.1	China:Zhejiang	2012	Han	SubtypeYunnan	Gastritis
GCA_000591175.1	China:Zhejiang	2012	Han	SubtypeYunnan	Gastritis
GCA_000591195.1	China:Zhejiang	2012	Han	SubtypeYunnan	Gastritis
GCA_000591215.1	China:Zhejiang	2012	Han	SubtypeYunnan	Gastritis
GCA_000591235.1	China:Zhejiang	2012	Han	SubtypeYunnan	Gastritis
GCA_000591255.1	China:Zhejiang	2012	Han	SubtypeYunnan	Gastritis
GCA_000591275.1	China:Zhejiang	2012	Han	SubtypeYunnan	Gastritis
GCA_000591295.1	China:Zhejiang	2012	Han	SubtypeYunnan	Gastritis
GCA_000591315.1	China:Zhejiang	2012	Han	SubtypeYunnan	Gastritis
GCA_000591335.1	China:Zhejiang	2012	Han	SubtypeYunnan	Gastritis
GCA_000591355.1	China:Zhejiang	2012	Han	SubtypeYunnan	Gastritis
GCA_000591375.1	China:Zhejiang	2012	Han	SubtypeYunnan	Gastritis
GCA_000591395.1	China:Zhejiang	2012	Han	SubtypeYunnan	Gastritis
GCA_000604265.1	hspAfrica1SAfrica	NA	NA	Reference	missing
GCA_000604345.1	hspAfrica1SAfrica	NA	NA	Reference	missing
GCA_000604405.1	hspAfrica1SAfrica	NA	NA	Reference	missing
GCA_000740095.1	China:Yunnan	2002	Han	SubtypeYunnan	Gastritis
GCA_000740115.1	China:Yunnan	2002	Naxi	SubtypeYunnan	Gastritis
GCA_000766025.1	China: Taiwan	2005	native Taiwanese	SubtypeTaiwan	missing
GCA_000817025.1	China: Taiwan	NA	NA	SubtypeSoutheast	MALT
GCA_001549715.1	China: Taiwan	2015	NA	SubtypeSoutheast	MALT
GCA_001549855.1	China: Taiwan	2015	NA	SubtypeSoutheast	MALT
GCA_001549875.1	China: Taiwan	2015	NA	SubtypeSoutheast	MALT
GCA_001653455.1	hpAfrica2	NA	NA	Reference	missing
GCA_002203985.1	China:Zhejiang	2009	NA	SubtypeCentral	Gastric Cancer
GCA_002204015.1	China:Zhejiang	2009	NA	SubtypeCentral	Gastric Cancer
GCA_002222575.1	China:Guizhou	2016	NA	SubtypeYunnan	Gastritis
GCA_003058825.1	hspNEurope	NA	NA	Reference	missing
GCA_003058845.1	hspSEurope	NA	NA	Reference	missing
GCA_003059325.1	hspSEurope	NA	NA	Reference	missing
GCA_003059425.1	hspSEurope	NA	NA	Reference	missing
GCA_003059965.1	hspSEurope	NA	NA	Reference	missing
GCA_003059985.1	hspSEurope	NA	NA	Reference	missing
GCA_003635705.1	hpNEAfrica	NA	NA	Reference	missing
GCA_003635735.1	hpNEAfrica	NA	NA	Reference	missing
GCA_003636165.1	hpNEAfrica	NA	NA	Reference	missing
GCA_003636385.1	hpNEAfrica	NA	NA	Reference	missing
GCA_003636395.1	hpNEAfrica	NA	NA	Reference	missing
GCA_003636855.2	hpNEAfrica	NA	NA	Reference	missing
GCA_003636985.1	hpNEAfrica	NA	NA	Reference	missing
GCA_003637115.1	hpNEAfrica	NA	NA	Reference	missing
GCA_003637415.1	hpNEAfrica	NA	NA	Reference	missing
GCA_003637775.1	hpNEAfrica	NA	NA	Reference	missing
GCA_003637835.1	hpNEAfrica	NA	NA	Reference	missing
GCA_003637875.1	hpNEAfrica	NA	NA	Reference	missing
GCA_003638045.1	hpNEAfrica	NA	NA	Reference	missing
GCA_003638135.1	hpNEAfrica	NA	NA	Reference	missing
GCA_003638595.1	hpNEAfrica	NA	NA	Reference	missing
GCA_003855475.1	China:guangxi	2015	yao	SubtypeCentral	Ulcer
GCA_004088075.1	China:guangxi	2015	yao	SubtypeCentral	Gastritis
GCA_004088155.1	China:guangxi	2015	yao	SubtypeCentral	Gastritis
GCA_004117945.1	China: Taiwan	2023	NA	SubtypeSoutheast	Ulcer
GCA_004117955.1	China: Taiwan	1999	NA	SubtypeSoutheast	Ulcer
GCA_004117965.1	China: Taiwan	2023	NA	Reference	Ulcer
GCA_009689605.1	China: Chengdu	2017	han	SubtypeYunnan	Gastritis
GCA_009689615.1	China: Chengdu	2017	han	SubtypeCentral	Gastritis
GCA_009689625.1	China: Chengdu	2017	han	SubtypeCentral	Gastritis
GCA_009689635.1	China: Chengdu	2017	han	SubtypeCentral	Gastritis
GCA_009689685.1	China: Chengdu	2017	han	SubtypeCentral	Gastritis
GCA_009689695.1	China: Chengdu	2017	han	SubtypeCentral	Gastritis
GCA_009689705.1	China: Chengdu	2017	han	SubtypeYunnan	Gastritis
GCA_009689745.1	China: Chengdu	2017	han	SubtypeCentral	Gastritis
GCA_009689755.1	China: Chengdu	2017	han	SubtypeCentral	Gastritis
GCA_009689765.1	China: Chengdu	2017	han	SubtypeCentral	Gastritis
GCA_009689805.1	China: Chengdu	2017	han	SubtypeCentral	Gastritis
GCA_009689815.1	China: Chengdu	2017	han	SubtypeCentral	Gastritis
GCA_009689835.1	China: Chengdu	2017	han	SubtypeCentral	Gastritis
GCA_009689865.1	China: Chengdu	2017	han	SubtypeCentral	Gastritis
GCA_009689875.1	China: Chengdu	2017	han	SubtypeCentral	Gastritis
GCA_009689885.1	China: Chengdu	2017	han	SubtypeCentral	Gastritis
GCA_009689925.1	China: Chengdu	2017	han	SubtypeShandong	Gastritis
GCA_009689945.1	China: Chengdu	2017	han	SubtypeShandong	Gastritis
GCA_009689965.1	China: Chengdu	2017	han	SubtypeCentral	Gastritis
GCA_009689985.1	China: Chengdu	2017	han	Reference	Gastritis
GCA_009689995.1	China: Chengdu	2017	han	SubtypeCentral	Gastritis
GCA_009690015.1	China: Chengdu	2017	han	SubtypeCentral	Gastritis
GCA_009690045.1	China: Chengdu	2017	han	SubtypeCentral	Gastritis
GCA_009690065.1	China: Chengdu	2017	han	SubtypeCentral	Gastritis
GCA_009690075.1	China: Chengdu	2017	han	SubtypeCentral	Gastritis
GCA_009690105.1	China: Chengdu	2017	han	SubtypeCentral	Gastritis
GCA_009690125.1	China: Chengdu	2017	han	SubtypeCentral	Gastritis
GCA_009690135.1	China: Chengdu	2017	han	SubtypeShandong	Gastritis
GCA_009690145.1	China: Chengdu	2017	han	SubtypeCentral	Gastritis
GCA_009690185.1	China: Chengdu	2017	han	SubtypeCentral	Gastritis
GCA_009690205.1	China: Chengdu	2017	han	SubtypeShandong	Gastritis
GCA_009690225.1	China: Chengdu	2017	han	SubtypeCentral	Gastritis
GCA_009690235.1	China: Chengdu	2017	han	SubtypeCentral	Gastritis
GCA_009690255.1	China: Chengdu	2017	han	SubtypeCentral	Gastritis
GCA_009690275.1	China: Chengdu	2017	han	SubtypeCentral	Gastritis
GCA_009690305.1	China: Chengdu	2017	han	SubtypeYunnan	Gastritis
GCA_009690315.1	China: Chengdu	2017	han	SubtypeCentral	Gastritis
GCA_009690345.1	China: Chengdu	2017	han	SubtypeCentral	Gastritis
GCA_009690355.1	China: Chengdu	2017	han	SubtypeCentral	Gastritis
GCA_009690375.1	China: Chengdu	2017	han	SubtypeCentral	Gastritis
GCA_009690405.1	China: Chengdu	2017	han	SubtypeCentral	Gastritis
GCA_009690425.1	China: Chengdu	2017	han	SubtypeCentral	Gastritis
GCA_009690985.1	China: Chengdu	2017	han	SubtypeCentral	Gastritis
GCA_009691005.1	China: Chengdu	2017	han	SubtypeCentral	Gastritis
GCA_013427255.1	China:Shenzhen	2017	NA	SubtypeYunnan	Gastritis
GCA_013427265.1	China:Shenzhen	2017	NA	SubtypeSoutheast	Gastritis
GCA_013427275.1	China:Shenzhen	2017	NA	SubtypeSoutheast	Gastritis
GCA_013427285.1	China:Shenzhen	2017	NA	SubtypeSoutheast	Gastritis
GCA_013427295.1	China:Shenzhen	2017	NA	SubtypeSoutheast	Gastritis
GCA_013427355.1	China:Shenzhen	2017	NA	SubtypeSoutheast	Gastritis
GCA_013427365.1	China:Shenzhen	2017	NA	SubtypeSoutheast	Gastritis
GCA_013427375.1	China:Shenzhen	2017	NA	SubtypeSoutheast	Gastritis
GCA_013427385.1	China:Shenzhen	2017	NA	SubtypeSoutheast	Gastritis
GCA_013427395.1	China:Shenzhen	2017	NA	SubtypeCentral	Gastritis
GCA_013427455.1	China:Shenzhen	2017	NA	SubtypeCentral	Gastritis
GCA_013427465.1	China:Shenzhen	2017	NA	SubtypeSoutheast	Gastritis
GCA_013427475.1	China:Shenzhen	2017	NA	SubtypeCentral	Gastritis
GCA_013427495.1	China:Shenzhen	2017	NA	Reference	Gastritis
GCA_013427505.1	China:Shenzhen	2017	NA	SubtypeSoutheast	Gastritis
GCA_013427555.1	China:Shenzhen	2017	NA	Reference	Gastritis
GCA_013427565.1	China:Shenzhen	2017	NA	SubtypeYunnan	Gastritis
GCA_013427575.1	China:Shenzhen	2017	NA	SubtypeShandong	Gastritis
GCA_013427615.1	China:Shenzhen	2017	NA	SubtypeSoutheast	Gastritis
GCA_013427625.1	China:Shenzhen	2017	NA	SubtypeCentral	Gastritis
GCA_013427655.1	China:Shenzhen	2017	NA	SubtypeCentral	Gastritis
GCA_013427675.1	China:Shenzhen	2017	NA	SubtypeCentral	Gastritis
GCA_013427685.1	China:Shenzhen	2017	NA	Reference	Gastritis
GCA_013427695.1	China:Shenzhen	2017	NA	SubtypeSoutheast	Gastritis
GCA_013427735.1	China:Shenzhen	2017	NA	Reference	Gastritis
GCA_013427755.1	China:Shenzhen	2017	NA	SubtypeCentral	Gastritis
GCA_013427775.1	China:Shenzhen	2017	NA	SubtypeCentral	Gastritis
GCA_013427785.1	China:Shenzhen	2017	NA	SubtypeSoutheast	Gastritis
GCA_013427795.1	China:Shenzhen	2017	NA	SubtypeCentral	Gastritis
GCA_013427835.1	China:Shenzhen	2017	NA	SubtypeSoutheast	Gastritis
GCA_013427855.1	China:Shenzhen	2017	NA	SubtypeCentral	Gastritis
GCA_013427875.1	China:Shenzhen	2017	NA	Reference	Gastritis
GCA_013427885.1	China:Shenzhen	2017	NA	SubtypeCentral	Gastritis
GCA_013427895.1	China:Shenzhen	2017	NA	SubtypeSoutheast	Gastritis
GCA_013427935.1	China:Shenzhen	2017	NA	SubtypeSoutheast	Gastritis
GCA_013427945.1	China:Shenzhen	2017	NA	SubtypeSoutheast	Gastritis
GCA_013427975.1	China:Shenzhen	2017	NA	Reference	Gastritis
GCA_013427985.1	China:Shenzhen	2017	NA	SubtypeCentral	Gastritis
GCA_013428005.1	China:Shenzhen	2017	NA	Reference	Gastritis
GCA_013428035.1	China:Shenzhen	2017	NA	Reference	Gastritis
GCA_013428045.1	China:Shenzhen	2017	NA	SubtypeSoutheast	Gastritis
GCA_013428075.1	China:Shenzhen	2017	NA	SubtypeSoutheast	Gastritis
GCA_013428085.1	China:Shenzhen	2017	NA	SubtypeYunnan	Gastritis
GCA_013428105.1	China:Shenzhen	2017	NA	SubtypeCentral	Gastritis
GCA_013428135.1	China:Shenzhen	2017	NA	SubtypeCentral	Gastritis
GCA_013428155.1	China:Shenzhen	2017	NA	Reference	Gastritis
GCA_013428165.1	China:Shenzhen	2017	NA	SubtypeCentral	Gastritis
GCA_013428185.1	China:Shenzhen	2017	NA	SubtypeSoutheast	Gastritis
GCA_013428215.1	China:Shenzhen	2017	NA	SubtypeCentral	Gastritis
GCA_013428235.1	China:Shenzhen	2017	NA	Reference	Gastritis
GCA_013428245.1	China:Shenzhen	2017	NA	SubtypeSoutheast	Gastritis
GCA_013428265.1	China:Shenzhen	2017	NA	SubtypeSoutheast	Gastritis
GCA_013428295.1	China:Shenzhen	2017	NA	Reference	Gastritis
GCA_013428315.1	China:Shenzhen	2017	NA	SubtypeShandong	Gastritis
GCA_013428325.1	China:Shenzhen	2017	NA	SubtypeCentral	Gastritis
GCA_013428345.1	China:Shenzhen	2017	NA	SubtypeSoutheast	Gastritis
GCA_013428365.1	China:Shenzhen	2017	NA	SubtypeCentral	Gastritis
GCA_013428395.1	China:Shenzhen	2017	NA	SubtypeSoutheast	Gastritis
GCA_013428405.1	China:Shenzhen	2017	NA	SubtypeSoutheast	Gastritis
GCA_013428415.1	China:Shenzhen	2017	NA	SubtypeSoutheast	Gastritis
GCA_013428455.1	China:Shenzhen	2017	NA	SubtypeSoutheast	Gastritis
GCA_013428465.1	China:Shenzhen	2017	NA	SubtypeSoutheast	Gastritis
GCA_013428495.1	China:Shenzhen	2017	NA	SubtypeCentral	Gastritis
GCA_013428505.1	China:Shenzhen	2017	NA	SubtypeCentral	Gastritis
GCA_013428535.1	China:Shenzhen	2017	NA	SubtypeCentral	Gastritis
GCA_013428545.1	China:Shenzhen	2017	NA	SubtypeSoutheast	Gastritis
GCA_013428565.1	China:Shenzhen	2017	NA	SubtypeSoutheast	Gastritis
GCA_013428595.1	China:Shenzhen	2017	NA	SubtypeCentral	Gastritis
GCA_013428605.1	China:Shenzhen	2017	NA	SubtypeSoutheast	Gastritis
GCA_013428635.1	China:Shenzhen	2017	NA	SubtypeSoutheast	Gastritis
GCA_013428655.1	China:Shenzhen	2017	NA	SubtypeCentral	Gastritis
GCA_013428675.1	China:Shenzhen	2017	NA	SubtypeSoutheast	Gastritis
GCA_013428685.1	China:Shenzhen	2017	NA	SubtypeCentral	Gastritis
GCA_013428695.1	China:Shenzhen	2017	NA	SubtypeSoutheast	Gastritis
GCA_013428735.1	China:Shenzhen	2017	NA	SubtypeCentral	Gastritis
GCA_013428745.1	China:Shenzhen	2017	NA	SubtypeCentral	Gastritis
GCA_013428775.1	China:Shenzhen	2017	NA	SubtypeSoutheast	Gastritis
GCA_013428785.1	China:Shenzhen	2017	NA	SubtypeCentral	Gastritis
GCA_013428795.1	China:Shenzhen	2017	NA	SubtypeSoutheast	Gastritis
GCA_013428835.1	China:Shenzhen	2017	NA	SubtypeSoutheast	Gastritis
GCA_013428845.1	China:Shenzhen	2017	NA	Reference	Gastritis
GCA_013428875.1	China:Shenzhen	2017	NA	SubtypeCentral	Gastritis
GCA_013428885.1	China:Shenzhen	2017	NA	SubtypeCentral	Gastritis
GCA_013428895.1	China:Shenzhen	2017	NA	SubtypeCentral	Gastritis
GCA_013428925.1	China:Shenzhen	2017	NA	SubtypeSoutheast	Gastritis
GCA_013428945.1	China:Shenzhen	2017	NA	SubtypeCentral	Gastritis
GCA_013428975.1	China:Shenzhen	2017	NA	SubtypeCentral	Gastritis
GCA_013428985.1	China:Shenzhen	2017	NA	SubtypeSoutheast	Gastritis
GCA_013429015.1	China:Shenzhen	2017	NA	Reference	Gastritis
GCA_013429025.1	China:Shenzhen	2017	NA	SubtypeCentral	Gastritis
GCA_013429055.1	China:Shenzhen	2017	NA	SubtypeSoutheast	Gastritis
GCA_013429075.1	China:Shenzhen	2017	NA	SubtypeCentral	Gastritis
GCA_013429085.1	China:Shenzhen	2017	NA	SubtypeShandong	Gastritis
GCA_013429095.1	China:Shenzhen	2017	NA	SubtypeSoutheast	Gastritis
GCA_013429115.1	China:Shenzhen	2017	NA	SubtypeCentral	Gastritis
GCA_013429155.1	China:Shenzhen	2017	NA	SubtypeYunnan	Gastritis
GCA_013429175.1	China:Shenzhen	2017	NA	SubtypeCentral	Gastritis
GCA_013429185.1	China:Shenzhen	2017	NA	SubtypeSoutheast	Gastritis
GCA_013429195.1	China:Shenzhen	2017	NA	SubtypeCentral	Gastritis
GCA_013429225.1	China:Shenzhen	2017	NA	SubtypeCentral	Gastritis
GCA_013429245.1	China:Shenzhen	2017	NA	SubtypeCentral	Gastritis
GCA_013429275.1	China:Shenzhen	2017	NA	SubtypeSoutheast	Gastritis
GCA_013429285.1	China:Shenzhen	2017	NA	SubtypeCentral	Gastritis
GCA_013429295.1	China:Shenzhen	2017	NA	SubtypeSoutheast	Gastritis
GCA_013429335.1	China:Shenzhen	2017	NA	Reference	Gastritis
GCA_013429345.1	China:Shenzhen	2017	NA	SubtypeSoutheast	Gastritis
GCA_013429375.1	China:Shenzhen	2017	NA	SubtypeCentral	Gastritis
GCA_013429385.1	China:Shenzhen	2017	NA	SubtypeCentral	Gastritis
GCA_013429395.1	China:Shenzhen	2017	NA	SubtypeSoutheast	Gastritis
GCA_013429415.1	China:Shenzhen	2017	NA	SubtypeShandong	Gastritis
GCA_013429425.1	China:Shenzhen	2017	NA	Reference	Gastritis
GCA_013429475.1	China:Shenzhen	2017	NA	SubtypeCentral	Gastritis
GCA_013429485.1	China:Shenzhen	2017	NA	SubtypeYunnan	Gastritis
GCA_013429515.1	China:Shenzhen	2017	NA	SubtypeSoutheast	Gastritis
GCA_013429525.1	China:Shenzhen	2017	NA	SubtypeCentral	Gastritis
GCA_013429535.1	China:Shenzhen	2017	NA	SubtypeSoutheast	Gastritis
GCA_013429575.1	China:Shenzhen	2017	NA	SubtypeCentral	Gastritis
GCA_013429585.1	China:Shenzhen	2017	NA	SubtypeCentral	Gastritis
GCA_013429615.1	China:Shenzhen	2017	NA	SubtypeCentral	Gastritis
GCA_013429625.1	China:Shenzhen	2017	NA	SubtypeSoutheast	Gastritis
GCA_013429635.1	China:Shenzhen	2017	NA	SubtypeCentral	Gastritis
GCA_013429675.1	China:Shenzhen	2017	NA	SubtypeCentral	Gastritis
GCA_013429695.1	China:Shenzhen	2017	NA	SubtypeCentral	Gastritis
GCA_013429715.1	China:Shenzhen	2017	NA	SubtypeCentral	Gastritis
GCA_013429725.1	China:Shenzhen	2017	NA	SubtypeYunnan	Gastritis
GCA_013429755.1	China:Shenzhen	2017	NA	SubtypeCentral	Gastritis
GCA_013429765.1	China:Shenzhen	2017	NA	SubtypeSoutheast	Gastritis
GCA_013429795.1	China:Shenzhen	2017	NA	SubtypeShandong	Gastritis
GCA_013429805.1	China:Shenzhen	2017	NA	SubtypeCentral	Gastritis
GCA_013429815.1	China:Shenzhen	2017	NA	SubtypeCentral	Gastritis
GCA_013429855.1	China:Shenzhen	2017	NA	SubtypeCentral	Gastritis
GCA_013429865.1	China:Shenzhen	2017	NA	SubtypeSoutheast	Gastritis
GCA_013429895.1	China:Shenzhen	2017	NA	SubtypeShandong	Gastritis
GCA_013429915.1	China:Shenzhen	2017	NA	SubtypeCentral	Gastritis
GCA_013429925.1	China:Shenzhen	2017	NA	SubtypeCentral	Gastritis
GCA_013429945.1	China:Shenzhen	2017	NA	SubtypeSoutheast	Gastritis
GCA_013429965.1	China:Shenzhen	2017	NA	Reference	Gastritis
GCA_013429995.1	China:Shenzhen	2017	NA	SubtypeCentral	Gastritis
GCA_013430015.1	China:Shenzhen	2017	NA	SubtypeYunnan	Gastritis
GCA_013430025.1	China:Shenzhen	2017	NA	SubtypeCentral	Gastritis
GCA_013430035.1	China:Shenzhen	2017	NA	SubtypeCentral	Gastritis
GCA_013430065.1	China:Shenzhen	2017	NA	SubtypeSoutheast	Gastritis
GCA_013430095.1	China:Shenzhen	2017	NA	SubtypeSoutheast	Gastritis
GCA_013430115.1	China:Shenzhen	2017	NA	SubtypeYunnan	Gastritis
GCA_013430125.1	China:Shenzhen	2017	NA	Reference	Gastritis
GCA_013430135.1	China:Shenzhen	2017	NA	SubtypeSoutheast	Gastritis
GCA_013430145.1	China:Shenzhen	2017	NA	SubtypeShandong	Gastritis
GCA_013430195.1	China:Shenzhen	2017	NA	SubtypeSoutheast	Gastritis
GCA_013430215.1	China:Shenzhen	2017	NA	Reference	Gastritis
GCA_013430235.1	China:Shenzhen	2017	NA	SubtypeSoutheast	Gastritis
GCA_013430245.1	China:Shenzhen	2017	NA	SubtypeCentral	Gastritis
GCA_013430255.1	China:Shenzhen	2017	NA	SubtypeSoutheast	Gastritis
GCA_013430265.1	China:Shenzhen	2017	NA	SubtypeCentral	Gastritis
GCA_013430315.1	China:Shenzhen	2017	NA	SubtypeSoutheast	Gastritis
GCA_013430335.1	China:Shenzhen	2017	NA	SubtypeSoutheast	Gastritis
GCA_013430345.1	China:Shenzhen	2017	NA	SubtypeCentral	Gastritis
GCA_013430355.1	China:Shenzhen	2017	NA	SubtypeShandong	Gastritis
GCA_013430365.1	China:Shenzhen	2017	NA	SubtypeCentral	Gastritis
GCA_013430415.1	China:Shenzhen	2017	NA	SubtypeSoutheast	Gastritis
GCA_013430435.1	China:Shenzhen	2017	NA	SubtypeSoutheast	Gastritis
GCA_013430445.1	China:Shenzhen	2017	NA	SubtypeCentral	Gastritis
GCA_013430455.1	China:Shenzhen	2017	NA	Reference	Gastritis
GCA_013430465.1	China:Shenzhen	2017	NA	SubtypeSoutheast	Gastritis
GCA_013430515.1	China:Shenzhen	2017	NA	SubtypeSoutheast	Gastritis
GCA_013430535.1	China:Shenzhen	2017	NA	Reference	Gastritis
GCA_013430545.1	China:Shenzhen	2017	NA	SubtypeCentral	Gastritis
GCA_013430555.1	China:Shenzhen	2017	NA	Reference	Gastritis
GCA_013430565.1	China:Shenzhen	2017	NA	Reference	Gastritis
GCA_013430615.1	China:Shenzhen	2017	NA	SubtypeSoutheast	Gastritis
GCA_013430635.1	China:Shenzhen	2017	NA	SubtypeCentral	Gastritis
GCA_013430645.1	China:Shenzhen	2017	NA	SubtypeSoutheast	Gastritis
GCA_013430655.1	China:Shenzhen	2017	NA	Reference	Gastritis
GCA_013430665.1	China:Shenzhen	2017	NA	SubtypeSoutheast	Gastritis
GCA_013430705.1	China:Shenzhen	2017	NA	SubtypeCentral	Gastritis
GCA_013430735.1	China:Shenzhen	2017	NA	SubtypeSoutheast	Gastritis
GCA_013430755.1	China:Shenzhen	2017	NA	SubtypeSoutheast	Gastritis
GCA_013430765.1	China:Shenzhen	2017	NA	SubtypeCentral	Gastritis
GCA_013430775.1	China:Shenzhen	2017	NA	SubtypeCentral	Gastritis
GCA_013430795.1	China:Shenzhen	2017	NA	SubtypeCentral	Gastritis
GCA_013430835.1	China:Shenzhen	2017	NA	SubtypeSoutheast	Gastritis
GCA_013430855.1	China:Shenzhen	2017	NA	SubtypeCentral	Gastritis
GCA_013430865.1	China:Shenzhen	2017	NA	SubtypeCentral	Gastritis
GCA_013430875.1	China:Shenzhen	2017	NA	SubtypeSoutheast	Gastritis
GCA_013430885.1	China:Shenzhen	2017	NA	Reference	Gastritis
GCA_013430935.1	China:Shenzhen	2017	NA	SubtypeSoutheast	Gastritis
GCA_013430945.1	China:Shenzhen	2017	NA	SubtypeSoutheast	Gastritis
GCA_013430955.1	China:Shenzhen	2017	NA	SubtypeCentral	Gastritis
GCA_013430965.1	China:Shenzhen	2017	NA	SubtypeCentral	Gastritis
GCA_013430975.1	China:Shenzhen	2017	NA	SubtypeSoutheast	Gastritis
GCA_013431035.1	China:Shenzhen	2017	NA	SubtypeCentral	Gastritis
GCA_013431045.1	China:Shenzhen	2017	NA	SubtypeCentral	Gastritis
GCA_013431055.1	China:Shenzhen	2017	NA	SubtypeSoutheast	Gastritis
GCA_013431065.1	China:Shenzhen	2017	NA	SubtypeShandong	Gastritis
GCA_013431075.1	China:Shenzhen	2017	NA	Reference	Gastritis
GCA_013431135.1	China:Shenzhen	2017	NA	SubtypeCentral	Gastritis
GCA_013431145.1	China:Shenzhen	2017	NA	SubtypeYunnan	Gastritis
GCA_013431155.1	China:Shenzhen	2017	NA	SubtypeSoutheast	Gastritis
GCA_013431185.1	China:Shenzhen	2017	NA	SubtypeCentral	Gastritis
GCA_013431195.1	China:Shenzhen	2017	NA	SubtypeSoutheast	Gastritis
GCA_013431235.1	China:Shenzhen	2017	NA	SubtypeSoutheast	Gastritis
GCA_013431245.1	China:Shenzhen	2017	NA	SubtypeSoutheast	Gastritis
GCA_013431265.1	China:Shenzhen	2017	NA	SubtypeCentral	Gastritis
GCA_013431285.1	China:Shenzhen	2017	NA	SubtypeCentral	Gastritis
GCA_013431305.1	China:Shenzhen	2017	NA	SubtypeSoutheast	Gastritis
GCA_013431335.1	China:Shenzhen	2017	NA	Reference	Gastritis
GCA_013431355.1	China:Shenzhen	2017	NA	Reference	Gastritis
GCA_013431375.1	China:Shenzhen	2017	NA	SubtypeShandong	Gastritis
GCA_013431385.1	China:Shenzhen	2017	NA	SubtypeSoutheast	Gastritis
GCA_013431415.1	China:Shenzhen	2017	NA	SubtypeCentral	Gastritis
GCA_013431425.1	China:Shenzhen	2017	NA	SubtypeYunnan	Gastritis
GCA_013431455.1	China:Shenzhen	2017	NA	Reference	Gastritis
GCA_013431475.1	China:Shenzhen	2017	NA	SubtypeShandong	Gastritis
GCA_013431485.1	China:Shenzhen	2017	NA	SubtypeSoutheast	Gastritis
GCA_013431515.1	China:Shenzhen	2017	NA	SubtypeSoutheast	Gastritis
GCA_013431525.1	China:Shenzhen	2017	NA	SubtypeSoutheast	Gastritis
GCA_013431555.1	China:Shenzhen	2017	NA	SubtypeSoutheast	Gastritis
GCA_013431565.1	China:Shenzhen	2017	NA	SubtypeShandong	Gastritis
GCA_013431575.1	China:Shenzhen	2017	NA	SubtypeYunnan	Gastritis
GCA_013431605.1	China:Shenzhen	2017	NA	SubtypeSoutheast	Gastritis
GCA_013431615.1	China:Shenzhen	2017	NA	SubtypeShandong	Gastritis
GCA_013431655.1	China:Shenzhen	2017	NA	SubtypeSoutheast	Gastritis
GCA_013431665.1	China:Shenzhen	2017	NA	SubtypeSoutheast	Gastritis
GCA_013431675.1	China:Shenzhen	2017	NA	SubtypeSoutheast	Gastritis
GCA_013431705.1	China:Shenzhen	2017	NA	SubtypeSoutheast	Gastritis
GCA_013431735.1	China:Shenzhen	2017	NA	SubtypeSoutheast	Gastritis
GCA_013431755.1	China:Shenzhen	2017	NA	SubtypeSoutheast	Gastritis
GCA_013431765.1	China:Shenzhen	2017	NA	SubtypeSoutheast	Gastritis
GCA_013431775.1	China:Shenzhen	2017	NA	Reference	Gastritis
GCA_013431785.1	China:Shenzhen	2017	NA	SubtypeCentral	Gastritis
GCA_013431835.1	China:Shenzhen	2017	NA	SubtypeSoutheast	Gastritis
GCA_013431855.1	China:Shenzhen	2017	NA	SubtypeSoutheast	Gastritis
GCA_013431865.1	China:Shenzhen	2017	NA	SubtypeSoutheast	Gastritis
GCA_013431875.1	China:Shenzhen	2017	NA	SubtypeSoutheast	Gastritis
GCA_013431885.1	China:Shenzhen	2017	NA	Reference	Gastritis
GCA_013431935.1	China:Shenzhen	2017	NA	SubtypeSoutheast	Gastritis
GCA_013431955.1	China:Shenzhen	2017	NA	SubtypeSoutheast	Gastritis
GCA_013431975.1	China:Shenzhen	2017	NA	SubtypeCentral	Gastritis
GCA_013431985.1	China:Shenzhen	2017	NA	Reference	Gastritis
GCA_013431995.1	China:Shenzhen	2017	NA	SubtypeCentral	Gastritis
GCA_013432035.1	China:Shenzhen	2017	NA	SubtypeCentral	Gastritis
GCA_013432055.1	China:Shenzhen	2017	NA	SubtypeSoutheast	Gastritis
GCA_013432075.1	China:Shenzhen	2017	NA	SubtypeSoutheast	Gastritis
GCA_013432085.1	China:Shenzhen	2017	NA	SubtypeCentral	Gastritis
GCA_013432095.1	China:Shenzhen	2017	NA	SubtypeCentral	Gastritis
GCA_016124125.1	China:GanSU	2019	NA	SubtypeYunnan	Gastric Cancer
GCA_016464445.1	China:GanSU	2019	NA	SubtypeYunnan	Gastritis
GCA_016464465.1	China:GanSU	2019	NA	SubtypeYunnan	Gastritis
GCA_016464475.1	China:GanSU	2019	NA	SubtypeYunnan	Gastritis
GCA_016464485.1	China:GanSU	2019	NA	SubtypeCentral	Gastritis
GCA_016464525.1	China:GanSU	2019	NA	SubtypeYunnan	Gastric Cancer
GCA_016464545.1	China:GanSU	2019	NA	SubtypeYunnan	Gastric Cancer
GCA_016464565.1	China:GanSU	2019	NA	SubtypeYunnan	Gastric Cancer
GCA_016464575.1	China:GanSU	2019	NA	SubtypeYunnan	Gastric Cancer
GCA_016464595.1	China:GanSU	2019	NA	SubtypeYunnan	Gastritis
GCA_018119615.1	China:shanghai	2019	NA	SubtypeShandong	Gastritis
GCA_018119635.1	China:shanghai	2019	NA	SubtypeCentral	Gastritis
GCA_018119675.1	China:shanghai	2019	NA	SubtypeCentral	Gastritis
GCA_018119695.1	China:shanghai	2019	NA	SubtypeCentral	Ulcer
GCA_018119705.1	China:shanghai	2019	NA	SubtypeSoutheast	Ulcer
GCA_018119775.1	China:shanghai	2019	NA	Reference	Ulcer
GCA_018119815.1	China:shanghai	2019	NA	SubtypeCentral	Gastritis
GCA_018119825.1	China:shanghai	2019	NA	SubtypeCentral	Gastritis
GCA_018119855.1	China:shanghai	2019	NA	SubtypeCentral	Gastritis
GCA_018119875.1	China:shanghai	2019	NA	SubtypeCentral	Gastritis
GCA_018119895.1	China:shanghai	2019	NA	SubtypeCentral	Gastritis
GCA_018119915.1	China:shanghai	2019	NA	SubtypeCentral	Gastritis
GCA_018119935.1	China:shanghai	2019	NA	SubtypeCentral	Gastritis
GCA_018119945.1	China:shanghai	2019	NA	SubtypeCentral	Gastritis
GCA_018119975.1	China:shanghai	2019	NA	SubtypeCentral	Gastritis
GCA_018119995.1	China:shanghai	2019	NA	SubtypeCentral	Gastritis
GCA_018120015.1	China:shanghai	2019	NA	SubtypeCentral	Gastritis
GCA_018120035.1	China:shanghai	2019	NA	SubtypeCentral	Gastritis
GCA_018120065.1	China:shanghai	2019	NA	SubtypeCentral	Gastritis
GCA_018120095.1	China:shanghai	2019	NA	SubtypeCentral	Gastritis
GCA_018120115.1	China:shanghai	2019	NA	SubtypeCentral	Gastritis
GCA_018120125.1	China:shanghai	2019	NA	SubtypeCentral	Gastritis
GCA_018120155.1	China:shanghai	2019	NA	SubtypeCentral	Gastritis
GCA_018120165.1	China:shanghai	2019	NA	SubtypeCentral	Gastritis
GCA_018120195.1	China:shanghai	2019	NA	SubtypeCentral	Gastritis
GCA_018120215.1	China:shanghai	2019	NA	SubtypeCentral	Gastritis
GCA_018120235.1	China:shanghai	2019	NA	SubtypeCentral	Gastritis
GCA_018120245.1	China:shanghai	2019	NA	SubtypeCentral	Gastritis
GCA_018120275.1	China:shanghai	2019	NA	SubtypeCentral	Gastritis
GCA_018120295.1	China:shanghai	2019	NA	SubtypeShandong	Gastritis
GCA_018120315.1	China:shanghai	2019	NA	SubtypeCentral	Gastritis
GCA_018120355.1	China:shanghai	2019	NA	SubtypeCentral	Gastritis
GCA_018120455.1	China:shanghai	2019	NA	SubtypeCentral	Gastritis
GCA_018120465.1	China:shanghai	2019	NA	SubtypeCentral	Gastritis
GCA_018120495.1	China:shanghai	2019	NA	SubtypeCentral	Gastritis
GCA_018120515.1	China:shanghai	2019	NA	SubtypeSoutheast	Gastritis
GCA_018120535.1	China:shanghai	2019	NA	Reference	Gastritis
GCA_018120555.1	China:shanghai	2019	NA	SubtypeCentral	Gastritis
GCA_018120575.1	China:shanghai	2019	NA	SubtypeCentral	Gastritis
GCA_018120595.1	China:shanghai	2019	NA	SubtypeCentral	Gastritis
GCA_018120615.1	China:shanghai	2019	NA	SubtypeCentral	Gastritis
GCA_018120635.1	China:shanghai	2019	NA	SubtypeCentral	Gastritis
GCA_018120675.1	China:shanghai	2019	NA	SubtypeShandong	Ulcer
GCA_018120685.1	China:shanghai	2019	NA	SubtypeCentral	Ulcer
GCA_018120695.1	China:shanghai	2019	NA	SubtypeCentral	Gastric Cancer
GCA_018120735.1	China:shanghai	2019	NA	SubtypeCentral	Gastritis
GCA_018120745.1	China:shanghai	2019	NA	SubtypeYunnan	Gastritis
GCA_018120775.1	China:shanghai	2019	NA	SubtypeCentral	Ulcer
GCA_018120805.1	China:shanghai	2019	NA	SubtypeCentral	Ulcer
GCA_018120855.1	China:shanghai	2019	NA	SubtypeCentral	Gastritis
GCA_018120915.1	China:shanghai	2019	NA	SubtypeCentral	Ulcer
GCA_018120975.1	China:shanghai	2019	NA	SubtypeCentral	Gastritis
GCA_018120995.1	China:shanghai	2019	NA	SubtypeCentral	Gastritis
GCA_018121015.1	China:shanghai	2019	NA	SubtypeCentral	Ulcer
GCA_018121025.1	China:shanghai	2019	NA	SubtypeCentral	Ulcer
GCA_018121075.1	China:shanghai	2019	NA	SubtypeCentral	Ulcer
GCA_018121135.1	China:shanghai	2019	NA	SubtypeCentral	Ulcer
GCA_018121145.1	China:shanghai	2019	NA	SubtypeCentral	Ulcer
GCA_018121195.1	China:shanghai	2019	NA	SubtypeCentral	Gastritis
GCA_018121205.1	China:shanghai	2019	NA	SubtypeCentral	Ulcer
GCA_018121255.1	China:shanghai	2019	NA	SubtypeCentral	Gastritis
GCA_018121275.1	China:shanghai	2019	NA	SubtypeCentral	Gastritis
GCA_018121295.1	China:shanghai	2019	NA	SubtypeCentral	Gastritis
GCA_018121305.1	China:shanghai	2019	NA	SubtypeCentral	Gastritis
GCA_018121355.1	China:shanghai	2019	NA	SubtypeCentral	Gastritis
GCA_018121375.1	China:shanghai	2019	NA	SubtypeCentral	Gastritis
GCA_018121385.1	China:shanghai	2019	NA	SubtypeShandong	Gastritis
GCA_018121435.1	China:shanghai	2019	NA	SubtypeCentral	Gastritis
GCA_018121475.1	China:shanghai	2019	NA	SubtypeCentral	Gastritis
GCA_018121495.1	China:shanghai	2019	NA	SubtypeShandong	Gastritis
GCA_018121505.1	China:shanghai	2019	NA	SubtypeCentral	Gastritis
GCA_018121615.1	China:shanghai	2019	NA	SubtypeCentral	Gastritis
GCA_018121655.1	China:shanghai	2019	NA	SubtypeCentral	Gastritis
GCA_018121695.1	China:shanghai	2019	NA	SubtypeSoutheast	Gastritis
GCA_018121705.1	China:shanghai	2019	NA	SubtypeCentral	Gastritis
GCA_018121715.1	China:shanghai	2019	NA	SubtypeCentral	Gastritis
GCA_018121855.1	China:shanghai	2019	NA	SubtypeCentral	Gastritis
GCA_018121875.1	China:shanghai	2019	NA	SubtypeCentral	Gastritis
GCA_018121895.1	China:shanghai	2019	NA	SubtypeCentral	Gastritis
GCA_018121915.1	China:shanghai	2019	NA	SubtypeCentral	Gastritis
GCA_018121935.1	China:shanghai	2019	NA	SubtypeCentral	Gastritis
GCA_018121955.1	China:shanghai	2019	NA	SubtypeCentral	Gastritis
GCA_018121965.1	China:shanghai	2019	NA	SubtypeCentral	Gastritis
GCA_018121975.1	China:shanghai	2019	NA	SubtypeCentral	Gastritis
GCA_018122015.1	China:shanghai	2019	NA	SubtypeCentral	Gastritis
GCA_018122025.1	China:shanghai	2019	NA	SubtypeCentral	Gastritis
GCA_018122055.1	China:shanghai	2019	NA	SubtypeCentral	Gastritis
GCA_018122065.1	China:shanghai	2019	NA	SubtypeCentral	Gastritis
GCA_018122095.1	China:shanghai	2019	NA	SubtypeCentral	Gastritis
GCA_018122115.1	China:shanghai	2019	NA	SubtypeCentral	Gastritis
GCA_018122275.1	China:shanghai	2019	NA	SubtypeCentral	Gastritis
GCA_019311445.1	China:Yunnan	2016	Pumi	Reference	Gastritis
GCA_019311485.1	China:Yunnan	2016	Mosuo	SubtypeYunnan	Gastritis
GCA_019311545.1	China:Fujian	1999	han	SubtypeSoutheast	Gastritis
GCA_019311585.1	China:Fujian	1999	han	SubtypeSoutheast	Gastritis
GCA_019311595.1	China:Fujian	1999	han	SubtypeSoutheast	Gastritis
GCA_019311625.1	China:InnerMongolia	2018	Mongolia	SubtypeInnerMongolia	Gastritis
GCA_019311645.1	China:Fujian	1999	han	SubtypeSoutheast	Gastritis
GCA_019311655.1	China:Fujian	1999	han	SubtypeSoutheast	Gastritis
GCA_019311685.1	China:Fujian	1999	han	SubtypeSoutheast	Gastritis
GCA_019314605.1	China:Fujian	1999	han	SubtypeSoutheast	Gastritis
GCA_019671185.1	China:Shandong	2007	Han	SubtypeCentral	Gastric Cancer
GCA_019671205.1	China:Yunnan	NA	NA	SubtypeYunnan	Gastritis
GCA_019671225.1	China:Yunnan	NA	NA	SubtypeYunnan	Gastritis
GCA_019671245.1	China:Zhejiang	2002	Han	SubtypeCentral	Gastric Cancer
GCA_019671255.1	China:Yunnan	NA	NA	SubtypeYunnan	Ulcer
GCA_019671285.1	China:Yunnan	NA	NA	SubtypeCentral	Gastritis
GCA_019671305.1	China:Yunnan	NA	NA	SubtypeCentral	Gastritis
GCA_019671325.1	China:Yunnan	NA	NA	SubtypeYunnan	Gastritis
GCA_019671345.1	China:Yunnan	NA	NA	Reference	Gastritis
GCA_019671355.1	China:Yunnan	NA	NA	Reference	Gastritis
GCA_019671385.1	China:Yunnan	NA	NA	SubtypeSoutheast	Gastric Cancer
GCA_019671405.1	China:Yunnan	NA	NA	SubtypeSoutheast	Gastritis
GCA_019671425.1	China:Yunnan	NA	NA	SubtypeCentral	Gastric Cancer
GCA_019671445.1	China:Yunnan	NA	NA	SubtypeYunnan	Gastric Cancer
GCA_019671455.1	China:Yunnan	NA	NA	Reference	Gastritis
GCA_019671485.1	China:Yunnan	2016	Pumi	SubtypeYunnan	Gastritis
GCA_019671505.1	China:Yunnan	2016	Pumi	Reference	Gastritis
GCA_019671525.1	China:Yunnan	2016	Pumi	SubtypeYunnan	Gastritis
GCA_019671545.1	China:Yunnan	2016	Pumi	SubtypeYunnan	Gastritis
GCA_019671575.1	China:Yunnan	2016	Pumi	SubtypeYunnan	Gastritis
GCA_019671595.1	China:Yunnan	2016	Pumi	SubtypeYunnan	Gastritis
GCA_019671605.1	China:Yunnan	2016	Pumi	Reference	Gastritis
GCA_019671635.1	China:Yunnan	2016	Pumi	SubtypeYunnan	Gastritis
GCA_019671645.1	China:Yunnan	2016	Pumi	SubtypeYunnan	Gastritis
GCA_019671675.1	China:Yunnan	2016	Pumi	SubtypeYunnan	Gastritis
GCA_019671695.1	China:Yunnan	2016	Pumi	SubtypeYunnan	Gastritis
GCA_019671715.1	China:Yunnan	2016	Pumi	SubtypeYunnan	Gastritis
GCA_019671735.1	China:Yunnan	2016	Mosuo	SubtypeYunnan	Gastritis
GCA_019671745.1	China:Yunnan	2016	Mosuo	SubtypeYunnan	Gastritis
GCA_019671775.1	China:Yunnan	2016	Mosuo	SubtypeYunnan	Gastritis
GCA_019671795.1	China:Yunnan	2016	Mosuo	SubtypeYunnan	Gastritis
GCA_019671815.1	China:Yunnan	2016	Mosuo	SubtypeYunnan	Gastritis
GCA_019671825.1	China:Yunnan	2016	Mosuo	SubtypeYunnan	Gastritis
GCA_019671855.1	China:Yunnan	2016	Mosuo	SubtypeYunnan	Gastritis
GCA_019671875.1	China:Yunnan	2016	Mosuo	SubtypeYunnan	Gastritis
GCA_019671895.1	China:Yunnan	2016	Mosuo	SubtypeYunnan	Gastritis
GCA_019671905.1	China:Yunnan	2016	Mosuo	SubtypeYunnan	Gastritis
GCA_019671915.1	China:Yunnan	2016	Mosuo	SubtypeYunnan	Gastritis
GCA_019671955.1	China:Yunnan	2016	Mosuo	SubtypeYunnan	Gastritis
GCA_019671975.1	China:Yunnan	2016	Mosuo	SubtypeYunnan	missing
GCA_019671985.1	China:Yunnan	2016	Mosuo	SubtypeYunnan	Gastritis
GCA_019672015.1	China:shaanxi	2006	NA	SubtypeCentral	Ulcer
GCA_019672035.1	China:Yunnan	2016	Mosuo	SubtypeYunnan	Gastritis
GCA_019672045.1	China:shaanxi	2006	NA	Reference	Ulcer
GCA_019672075.1	China:Shandong	NA	NA	SubtypeCentral	missing
GCA_019672095.1	China:Shandong	NA	Han	SubtypeShandong	missing
GCA_019672105.1	China:Shandong	NA	Han	SubtypeShandong	missing
GCA_019672135.1	China:Shandong	NA	Han	SubtypeShandong	missing
GCA_019672155.1	China:Shandong	NA	NA	Reference	missing
GCA_019672175.1	China:Shandong	NA	Han	SubtypeCentral	missing
GCA_019672195.1	China:Shandong	NA	Han	SubtypeCentral	missing
GCA_019672215.1	China:Shandong	NA	NA	SubtypeCentral	missing
GCA_019672235.1	China:Shandong	NA	Han	SubtypeCentral	missing
GCA_019672245.1	China:Shandong	NA	Han	SubtypeCentral	missing
GCA_019672275.1	China:Shandong	NA	Han	SubtypeYunnan	missing
GCA_019672295.1	China:Shandong	NA	NA	SubtypeCentral	missing
GCA_019672315.1	China:Shandong	NA	Han	SubtypeShandong	missing
GCA_019672325.1	China:Shandong	NA	NA	SubtypeCentral	missing
GCA_019672355.1	China:Shandong	NA	NA	SubtypeCentral	missing
GCA_019672375.1	China:Yunnan	2016	Pumi	SubtypeYunnan	missing
GCA_019672395.1	China:Yunnan	2016	Pumi	SubtypeYunnan	Gastritis
GCA_019672415.1	China:Yunnan	2016	Pumi	SubtypeYunnan	missing
GCA_019672435.1	China:Yunnan	2016	Pumi	SubtypeYunnan	Gastritis
GCA_019672855.1	China:Ningxia	NA	NA	Reference	missing
GCA_019672935.1	China:Ningxia	NA	NA	SubtypeYunnan	missing
GCA_019672955.1	China:Ningxia	NA	NA	SubtypeYunnan	missing
GCA_019672975.1	China:Ningxia	NA	NA	SubtypeYunnan	missing
GCA_019672995.1	China:Ningxia	NA	NA	SubtypeCentral	missing
GCA_019673015.1	China:InnerMongolia	2018	Mongolia	SubtypeInnerMongolia	Gastritis
GCA_019673025.1	China:InnerMongolia	2018	Mongolia	SubtypeInnerMongolia	Gastritis
GCA_019673055.1	China:InnerMongolia	2018	Han	SubtypeInnerMongolia	Gastritis
GCA_019673075.1	China:InnerMongolia	2018	Han	SubtypeInnerMongolia	Gastritis
GCA_019673095.1	China:InnerMongolia	2018	Mongolia	SubtypeInnerMongolia	Gastritis
GCA_019673105.1	China:InnerMongolia	2018	Mongolia	SubtypeInnerMongolia	Gastritis
GCA_019673135.1	China:InnerMongolia	2018	Mongolia	SubtypeInnerMongolia	Gastritis
GCA_019673145.1	China:InnerMongolia	2018	Mongolia	SubtypeYunnan	Gastritis
GCA_019673175.1	China:InnerMongolia	2018	Han	SubtypeInnerMongolia	Gastritis
GCA_019673195.1	China:InnerMongolia	2018	Mongolia	SubtypeInnerMongolia	Gastritis
GCA_019673215.1	China:InnerMongolia	2018	Han	SubtypeInnerMongolia	Gastritis
GCA_019673235.1	China:InnerMongolia	2018	Han	SubtypeCentral	Gastritis
GCA_019673255.1	China:InnerMongolia	2018	Han	SubtypeYunnan	Gastritis
GCA_019673275.1	China:InnerMongolia	2018	Han	SubtypeInnerMongolia	Gastritis
GCA_019673295.1	China:InnerMongolia	2018	Han	SubtypeCentral	Gastritis
GCA_019673315.1	China:InnerMongolia	2018	Mongolia	SubtypeInnerMongolia	Gastritis
GCA_019673335.1	China:InnerMongolia	2018	Han	SubtypeCentral	Gastritis
GCA_019673355.1	China:InnerMongolia	2018	Han	SubtypeInnerMongolia	Gastritis
GCA_019673375.1	China:InnerMongolia	2018	Han	SubtypeShandong	Gastritis
GCA_019673395.1	China:InnerMongolia	2018	Han	SubtypeCentral	Gastritis
GCA_019673415.1	China:InnerMongolia	2018	Han	SubtypeShandong	Gastritis
GCA_019673425.1	China:InnerMongolia	2018	Han	SubtypeYunnan	Gastritis
GCA_019673455.1	China:InnerMongolia	2018	Han	SubtypeCentral	Gastritis
GCA_019673475.1	China:InnerMongolia	2018	Mongolia	SubtypeInnerMongolia	Gastritis
GCA_019673495.1	China:InnerMongolia	2018	Mongolia	SubtypeInnerMongolia	Gastritis
GCA_019673515.1	China:InnerMongolia	2018	Mongolia	SubtypeInnerMongolia	Gastritis
GCA_019673525.1	China:InnerMongolia	2018	Han	SubtypeCentral	Gastritis
GCA_019673555.1	China:InnerMongolia	2018	Mongolia	SubtypeInnerMongolia	Gastritis
GCA_019673585.1	China:InnerMongolia	2018	Mongolia	SubtypeInnerMongolia	Gastritis
GCA_019673615.1	China:InnerMongolia	2018	Mongolia	SubtypeInnerMongolia	Gastritis
GCA_019673635.1	China:InnerMongolia	2018	Mongolia	SubtypeInnerMongolia	Gastritis
GCA_019673655.1	China:InnerMongolia	2018	Mongolia	SubtypeInnerMongolia	Gastritis
GCA_019673675.1	China:InnerMongolia	2018	Mongolia	SubtypeInnerMongolia	Gastritis
GCA_019673695.1	China:InnerMongolia	2018	Han	SubtypeShandong	Gastritis
GCA_019673715.1	China:InnerMongolia	2018	Mongolia	SubtypeInnerMongolia	Gastritis
GCA_019673725.1	China:Yunnan	2016	Mosuo	SubtypeYunnan	missing
GCA_019673735.1	China:InnerMongolia	2018	Mongolia	SubtypeInnerMongolia	Gastritis
GCA_019673775.1	China:Yunnan	2016	Mosuo	SubtypeYunnan	missing
GCA_019673795.1	China:Yunnan	2016	Mosuo	SubtypeYunnan	missing
GCA_019673815.1	China:Yunnan	2016	Mosuo	SubtypeYunnan	missing
GCA_019673825.1	China:Yunnan	2016	Mosuo	SubtypeYunnan	missing
GCA_019673855.1	China:Yunnan	2016	Mosuo	SubtypeYunnan	Gastritis
GCA_019673875.1	China:Yunnan	2016	Mosuo	SubtypeYunnan	missing
GCA_019673895.1	China:Yunnan	2016	Mosuo	SubtypeYunnan	missing
GCA_019673905.1	China:Yunnan	2016	Mosuo	SubtypeYunnan	missing
GCA_019673935.1	China:Yunnan	2016	Mosuo	SubtypeYunnan	missing
GCA_019673955.1	China:Zhejiang	2009	Han	SubtypeCentral	Gastric Cancer
GCA_019673965.1	China:Yunnan	2016	Mosuo	SubtypeYunnan	missing
GCA_019673995.1	China:Zhejiang	2009	Han	SubtypeCentral	Gastric Cancer
GCA_019674015.1	China:Zhejiang	2009	Han	SubtypeCentral	Gastric Cancer
GCA_019674095.1	China:Zhejiang	2009	Han	SubtypeCentral	Gastric Cancer
GCA_019674155.1	China:Heilongjiang	2006	Han	SubtypeYunnan	Ulcer
GCA_019674175.1	China:Zhejiang	2009	Han	SubtypeCentral	Gastric Cancer
GCA_019674195.1	China:Heilongjiang	2006	Han	SubtypeShandong	Gastritis
GCA_019674215.1	China:Heilongjiang	2006	Han	SubtypeShandong	Ulcer
GCA_019674275.1	China:Heilongjiang	2006	Han	SubtypeCentral	Gastritis
GCA_019674335.1	China:Heilongjiang	2006	Han	SubtypeCentral	Gastritis
GCA_019674355.1	China:Heilongjiang	2006	Han	SubtypeCentral	Ulcer
GCA_019674365.1	China:Heilongjiang	2006	Han	SubtypeShandong	Gastritis
GCA_019674415.1	China:Heilongjiang	2006	Han	SubtypeShandong	Gastritis
GCA_019674475.1	China:Heilongjiang	2006	Han	SubtypeShandong	Gastric Cancer
GCA_019674495.1	China:Heilongjiang	2006	Han	SubtypeYunnan	Gastric Cancer
GCA_019674505.1	China:Heilongjiang	2006	Han	SubtypeShandong	Gastric Cancer
GCA_019674515.1	China:Heilongjiang	2006	Han	SubtypeShandong	Gastric Cancer
GCA_019674555.1	China:Heilongjiang	2006	Han	SubtypeShandong	Gastric Cancer
GCA_019674575.1	China:Heilongjiang	2006	Han	Reference	Gastric Cancer
GCA_019674595.1	China:Fujian	1999	han	SubtypeSoutheast	Gastritis
GCA_019674615.1	China:Fujian	1999	han	SubtypeCentral	Gastritis
GCA_019674625.1	China:Fujian	1999	han	SubtypeSoutheast	Gastritis
GCA_019674635.1	China:Fujian	1999	han	SubtypeSoutheast	Gastritis
GCA_019674675.1	China:Fujian	1999	han	SubtypeSoutheast	Gastritis
GCA_019674715.1	China:Fujian	1999	han	SubtypeSoutheast	Gastritis
GCA_019674735.1	China:Fujian	1999	han	SubtypeSoutheast	Gastritis
GCA_019674795.1	China:Fujian	1999	han	SubtypeSoutheast	Gastritis
GCA_019674875.1	China:Fujian	1999	han	SubtypeSoutheast	Gastritis
GCA_019674895.1	China:Fujian	1999	han	SubtypeSoutheast	Gastritis
GCA_019674925.1	China:Fujian	1999	han	SubtypeSoutheast	Gastritis
GCA_019674945.1	China:Fujian	1999	han	SubtypeSoutheast	Gastritis
GCA_019675015.1	China:Fujian	1999	han	SubtypeSoutheast	Gastritis
GCA_019675035.1	China:Fujian	1999	han	SubtypeSoutheast	Gastritis
GCA_019675045.1	China:Fujian	1999	han	SubtypeSoutheast	Gastritis
GCA_019675115.1	China:Fujian	1999	han	SubtypeSoutheast	Gastritis
GCA_019675135.1	China:Fujian	1999	han	SubtypeSoutheast	Gastritis
GCA_019675175.1	China:Fujian	1999	han	SubtypeSoutheast	Gastritis
GCA_019675215.1	China:Fujian	1999	han	SubtypeSoutheast	Gastritis
GCA_019675235.1	China:Fujian	1999	han	SubtypeSoutheast	Gastritis
GCA_019675255.1	China:Fujian	1999	han	SubtypeSoutheast	Gastritis
GCA_019675275.1	China:Fujian	1999	han	SubtypeSoutheast	Gastritis
GCA_019675295.1	China:Fujian	1999	han	SubtypeSoutheast	Gastritis
GCA_019675315.1	China:Fujian	1999	han	SubtypeSoutheast	Gastritis
GCA_019675335.1	China:Fujian	1999	han	SubtypeSoutheast	Gastritis
GCA_019675355.1	China:Fujian	1999	han	SubtypeSoutheast	Gastritis
GCA_019675375.1	China:Fujian	1999	han	SubtypeCentral	Gastritis
GCA_019675385.1	China:Fujian	1999	han	SubtypeSoutheast	Gastritis
GCA_019675405.1	China:Fujian	1999	han	SubtypeSoutheast	Gastritis
GCA_019675455.1	China:Fujian	1999	han	SubtypeSoutheast	Gastritis
GCA_019675555.1	China:Fujian	1999	han	SubtypeSoutheast	Gastritis
GCA_019675575.1	China:Fujian	1999	han	SubtypeSoutheast	Gastritis
GCA_019675595.1	China:Fujian	1999	han	SubtypeSoutheast	Gastritis
GCA_019675615.1	China:Fujian	1999	han	SubtypeSoutheast	Gastritis
GCA_019675635.1	China:Fujian	1999	han	SubtypeSoutheast	Gastritis
GCA_019675715.1	China:Fujian	1999	han	SubtypeSoutheast	Gastritis
GCA_019675725.1	China:Fujian	1999	han	SubtypeSoutheast	Gastritis
GCA_019675795.1	China:Fujian	1999	han	SubtypeSoutheast	Gastritis
GCA_019675815.1	China:Fujian	1999	han	SubtypeSoutheast	Gastritis
GCA_019675825.1	China:Fujian	1999	han	SubtypeSoutheast	Gastritis
GCA_019675895.1	China:Fujian	1999	han	SubtypeSoutheast	Gastritis
GCA_019675905.1	China:Fujian	1999	han	SubtypeSoutheast	Gastritis
GCA_019675935.1	China:Fujian	1999	han	SubtypeSoutheast	Gastritis
GCA_019675955.1	China:Fujian	1999	han	SubtypeSoutheast	Gastritis
GCA_019675975.1	China:Fujian	1999	han	SubtypeSoutheast	Gastritis
GCA_019675985.1	China:Fujian	1999	han	SubtypeSoutheast	Gastritis
GCA_019676015.1	China:Fujian	1999	han	SubtypeSoutheast	Gastritis
GCA_019676035.1	China:Fujian	1999	han	SubtypeSoutheast	Gastric Cancer
GCA_019676045.1	China:Fujian	1999	han	SubtypeSoutheast	Gastritis
GCA_019676095.1	China:Fujian	1999	han	SubtypeSoutheast	Gastritis
GCA_019676155.1	China:Fujian	1999	han	SubtypeSoutheast	Gastritis
GCA_019676195.1	China:Fujian	1999	han	SubtypeSoutheast	Gastritis
GCA_019676205.1	China:Fujian	1999	han	SubtypeSoutheast	Gastritis
GCA_019676255.1	China:Fujian	1999	han	SubtypeSoutheast	Gastritis
GCA_019676265.1	China:Fujian	1999	han	SubtypeSoutheast	Gastritis
GCA_019676335.1	China:Fujian	1999	han	SubtypeSoutheast	Gastritis
GCA_019676355.1	China:Fujian	1999	han	SubtypeSoutheast	Gastritis
GCA_019676365.1	China:Fujian	1999	han	SubtypeSoutheast	Gastritis
GCA_019676455.1	China:Fujian	1999	han	SubtypeSoutheast	Gastritis
GCA_019676465.1	China:Fujian	1999	han	SubtypeSoutheast	Gastritis
GCA_019676515.1	China:Fujian	1999	han	SubtypeSoutheast	Gastritis
GCA_019676555.1	China:Fujian	1999	han	SubtypeSoutheast	Gastritis
GCA_019676575.1	China:Fujian	1999	han	SubtypeSoutheast	Gastritis
GCA_019676595.1	China:Fujian	1999	han	SubtypeSoutheast	Gastritis
GCA_019676625.1	China:Fujian	1999	han	SubtypeSoutheast	Gastritis
GCA_019676645.1	China:Fujian	1999	han	SubtypeSoutheast	Gastritis
GCA_019676675.1	China:Fujian	1999	han	SubtypeSoutheast	Gastritis
GCA_019676695.1	China:Fujian	1999	han	SubtypeSoutheast	Gastritis
GCA_019676705.1	China:Fujian	1999	han	SubtypeSoutheast	Gastritis
GCA_019676735.1	China:Fujian	1999	han	SubtypeSoutheast	Gastritis
GCA_019676745.1	China:Fujian	1999	han	SubtypeSoutheast	Gastritis
GCA_019676775.1	China:Fujian	1999	han	SubtypeSoutheast	Gastritis
GCA_019676815.1	China:Fujian	1999	han	SubtypeSoutheast	Gastritis
GCA_019676875.1	China:Fujian	1999	han	SubtypeSoutheast	Gastritis
GCA_019676895.1	China:Fujian	1999	han	SubtypeSoutheast	Gastritis
GCA_019676905.1	China:Fujian	1999	han	SubtypeSoutheast	Gastritis
GCA_019676935.1	China:Fujian	1999	han	SubtypeSoutheast	Gastritis
GCA_019676995.1	China:Beijing	2004	NA	SubtypeYunnan	Gastric Cancer
GCA_019677015.1	China:Beijing	2004	Han	SubtypeCentral	Ulcer
GCA_019677035.1	China:Beijing	NA	NA	SubtypeYunnan	Gastric Cancer
GCA_019677055.1	China:Beijing	2004	Han	SubtypeCentral	Gastric Cancer
GCA_019741025.1	China: Taiwan	2023	NA	SubtypeSoutheast	Ulcer
GCA_019741035.1	China: Taiwan	2023	NA	Reference	Ulcer
GCA_019741075.1	China: Taiwan	2023	NA	SubtypeSoutheast	Ulcer
GCA_020906585.1	China:shanghai	2020	NA	Reference	Gastritis
GCA_021060345.1	China:shanghai	2020	NA	SubtypeCentral	Gastritis
GCA_021060365.1	China:shanghai	2020	NA	SubtypeCentral	Gastritis
GCA_021060385.1	China:shanghai	2020	NA	Reference	Gastritis
GCA_021060405.1	China:shanghai	2020	NA	Reference	Gastritis
GCA_021060425.1	China:shanghai	2020	NA	SubtypeCentral	Gastritis
GCA_021060485.1	China:shanghai	2020	NA	SubtypeCentral	Gastritis
GCA_021061745.1	China:shanghai	2020	NA	SubtypeCentral	Gastritis
GCA_021061765.1	China:shanghai	2020	NA	SubtypeCentral	Gastritis
GCA_021061785.1	China:shanghai	2020	NA	SubtypeCentral	Gastritis
GCA_021061795.1	China:shanghai	2020	NA	SubtypeCentral	Gastritis
GCA_021061825.1	China:shanghai	2020	NA	SubtypeCentral	Gastritis
GCA_021061845.1	China:shanghai	2020	NA	SubtypeYunnan	Gastritis
GCA_021061865.1	China:shanghai	2020	NA	SubtypeCentral	Gastritis
GCA_021061875.1	China:shanghai	2020	NA	SubtypeCentral	Gastritis
GCA_021061905.1	China:shanghai	2020	NA	SubtypeYunnan	Gastritis
GCA_021061915.1	China:shanghai	2020	NA	SubtypeCentral	Gastritis
GCA_021061945.1	China:shanghai	2020	NA	SubtypeShandong	Gastritis
GCA_021061965.1	China:shanghai	2020	NA	SubtypeCentral	Gastritis
GCA_021061975.1	China:shanghai	2020	NA	SubtypeCentral	Gastritis
GCA_021062005.1	China:shanghai	2020	NA	SubtypeCentral	Gastritis
GCA_021062105.1	China:shanghai	2020	NA	SubtypeYunnan	Gastritis
GCA_021062125.1	China:shanghai	2020	NA	SubtypeCentral	Gastritis
GCA_021062135.1	China:shanghai	2020	NA	Reference	Gastritis
GCA_021062165.1	China:shanghai	2020	NA	Reference	Gastritis
GCA_021062245.1	China:shanghai	2020	NA	SubtypeCentral	Gastritis
GCA_021062265.1	China:shanghai	2020	NA	SubtypeSoutheast	Gastritis
GCA_021062305.1	China:shanghai	2020	NA	SubtypeCentral	Gastritis
GCA_021062335.1	China:shanghai	2020	NA	SubtypeSoutheast	Gastritis
GCA_021062375.1	China:shanghai	2020	NA	SubtypeSoutheast	Gastritis
GCA_021062425.1	China:shanghai	2020	NA	SubtypeCentral	Gastritis
GCA_021062435.1	China:shanghai	2020	NA	SubtypeSoutheast	Gastritis
GCA_021062485.1	China:shanghai	2020	NA	SubtypeCentral	Gastritis
GCA_021062495.1	China:shanghai	2020	NA	SubtypeSoutheast	Gastritis
GCA_021062525.1	China:shanghai	2020	NA	SubtypeSoutheast	Gastritis
GCA_021062545.1	China:shanghai	2020	NA	SubtypeCentral	Gastritis
GCA_021062565.1	China:shanghai	2020	NA	SubtypeSoutheast	Gastritis
GCA_021062585.1	China:shanghai	2020	NA	SubtypeShandong	Gastritis
GCA_021062605.1	China:shanghai	2020	NA	SubtypeCentral	Gastritis
GCA_021062625.1	China:shanghai	2020	NA	SubtypeYunnan	Gastritis
GCA_021062645.1	China:shanghai	2020	NA	SubtypeYunnan	Gastritis
GCA_021062665.1	China:shanghai	2020	NA	SubtypeYunnan	Gastritis
GCA_021062685.1	China:shanghai	2020	NA	SubtypeSoutheast	Gastritis
GCA_021062695.1	China:shanghai	2020	NA	SubtypeCentral	Gastritis
GCA_021062715.1	China:shanghai	2020	NA	SubtypeSoutheast	Gastritis
GCA_021062735.1	China:shanghai	2020	NA	Reference	Gastritis
GCA_021062785.1	China:shanghai	2020	NA	SubtypeSoutheast	Gastritis
GCA_021062825.1	China:shanghai	2020	NA	SubtypeSoutheast	Gastritis
GCA_021062885.1	China:shanghai	2020	NA	SubtypeCentral	Gastritis
GCA_021062895.1	China:shanghai	2020	NA	SubtypeSoutheast	Gastritis
GCA_021062925.1	China:shanghai	2020	NA	SubtypeSoutheast	Gastritis
GCA_021062955.1	China:shanghai	2020	NA	SubtypeYunnan	Gastritis
GCA_021063005.1	China:shanghai	2020	NA	SubtypeCentral	Gastritis
GCA_021063045.1	China:shanghai	2020	NA	SubtypeShandong	Gastritis
GCA_021063065.1	China:shanghai	2020	NA	SubtypeShandong	Gastritis
GCA_021063075.1	China:shanghai	2020	NA	SubtypeCentral	Gastritis
GCA_021063105.1	China:shanghai	2020	NA	Reference	Gastritis
GCA_021063145.1	China:shanghai	2020	NA	SubtypeShandong	Gastritis
GCA_021063165.1	China:shanghai	2020	NA	SubtypeCentral	Gastritis
GCA_021063185.1	China:shanghai	2020	NA	SubtypeSoutheast	Gastritis
GCA_021063205.1	China:shanghai	2020	NA	SubtypeSoutheast	Gastritis
GCA_022921175.1	China: Hunan	2021	NA	SubtypeCentral	Ulcer
GCA_022921195.1	China: Hunan	2021	NA	SubtypeSoutheast	Ulcer
GCA_022921215.1	China: Hunan	2021	NA	SubtypeCentral	Gastritis
GCA_022921235.1	China: Hunan	2021	NA	SubtypeCentral	Ulcer
GCA_022921255.1	China: Hunan	2021	NA	SubtypeCentral	Ulcer
GCA_022921275.1	China: Hunan	2021	NA	SubtypeCentral	Ulcer
GCA_022921295.1	China: Hunan	2021	NA	SubtypeCentral	Gastritis
GCA_022921315.1	China: Hunan	2021	NA	SubtypeCentral	Ulcer
GCA_022921335.1	China: Hunan	2021	NA	SubtypeCentral	Gastritis
GCA_022921355.1	China: Hunan	2021	NA	SubtypeShandong	Gastritis
GCA_022921455.1	China: Hunan	2021	NA	SubtypeCentral	Gastritis
GCA_022921575.1	China: Hunan	2021	NA	SubtypeCentral	Ulcer
GCA_022921695.1	China: Hunan	2021	NA	SubtypeSoutheast	Ulcer
GCA_022921755.1	China: Hunan	2021	NA	SubtypeCentral	Ulcer
GCA_022921775.1	China: Hunan	2021	NA	SubtypeCentral	Ulcer
GCA_022921795.1	China: Hunan	2021	NA	SubtypeYunnan	Ulcer
GCA_022921815.1	China: Hunan	2021	NA	SubtypeCentral	Ulcer
GCA_022921835.1	China: Hunan	2021	NA	SubtypeSoutheast	Ulcer
GCA_022921855.1	China: Hunan	2021	NA	SubtypeCentral	Gastritis
GCA_022921875.1	China: Hunan	2021	NA	SubtypeCentral	Ulcer
GCA_022921895.1	China: Hunan	2021	NA	SubtypeSoutheast	Ulcer
GCA_022921915.1	China: Hunan	2021	NA	SubtypeCentral	Ulcer
GCA_022921935.1	China: Hunan	2021	NA	SubtypeCentral	Gastritis
GCA_022921955.1	China: Hunan	2021	NA	SubtypeCentral	Ulcer
GCA_022921975.1	China: Hunan	2021	NA	SubtypeCentral	Gastritis
GCA_022921995.1	China: Hunan	2021	NA	SubtypeCentral	Ulcer
GCA_022922015.1	China: Hunan	2021	NA	SubtypeCentral	Ulcer
GCA_022922035.1	China: Hunan	2021	NA	SubtypeCentral	Gastritis
GCA_022922055.1	China: Hunan	2021	NA	SubtypeCentral	Gastritis
GCA_022922175.1	China: Hunan	2021	NA	SubtypeSoutheast	Ulcer
GCA_022922295.1	China: Hunan	2021	NA	SubtypeSoutheast	Ulcer
GCA_022922415.1	China: Hunan	2021	NA	SubtypeCentral	Gastritis
GCA_022922515.1	China: Hunan	2021	NA	SubtypeCentral	Ulcer
GCA_022922655.1	China: Hunan	2021	NA	SubtypeCentral	Ulcer
GCA_022922775.1	China: Hunan	2021	NA	SubtypeCentral	Ulcer
GCA_022922915.1	China: Hunan	2021	NA	SubtypeCentral	Ulcer
GCA_022922955.1	China: Hunan	2021	NA	SubtypeCentral	Gastritis
GCA_022922975.1	China: Hunan	2021	NA	SubtypeCentral	Ulcer
GCA_022922995.1	China: Hunan	2021	NA	SubtypeCentral	Gastritis
GCA_022923015.1	China: Hunan	2021	NA	SubtypeCentral	Gastritis
GCA_022923035.1	China: Hunan	2021	NA	SubtypeCentral	Gastritis
GCA_022923055.1	China: Hunan	2021	NA	SubtypeCentral	Ulcer
GCA_022923075.1	China: Hunan	2021	NA	SubtypeSoutheast	Ulcer
GCA_022923095.1	China: Hunan	2021	NA	SubtypeCentral	Ulcer
GCA_022923115.1	China: Hunan	2021	NA	SubtypeCentral	Gastritis
GCA_022923135.1	China: Hunan	2021	NA	SubtypeCentral	Gastritis
GCA_022923275.1	China: Hunan	2021	NA	SubtypeCentral	Ulcer
GCA_022923395.1	China: Hunan	2021	NA	SubtypeCentral	Ulcer
GCA_022923515.1	China: Hunan	2021	NA	SubtypeCentral	Gastritis
GCA_022923555.1	China: Hunan	2021	NA	SubtypeCentral	Ulcer
GCA_022923575.1	China: Hunan	2021	NA	SubtypeCentral	Ulcer
GCA_022923595.1	China: Hunan	2021	NA	SubtypeCentral	Gastritis
GCA_022923615.1	China: Hunan	2021	NA	SubtypeCentral	Ulcer
GCA_022923635.1	China: Hunan	2021	NA	SubtypeCentral	Ulcer
GCA_022923655.1	China: Hunan	2021	NA	SubtypeCentral	Ulcer
GCA_022923675.1	China: Hunan	2021	NA	SubtypeCentral	Ulcer
GCA_022923695.1	China: Hunan	2021	NA	SubtypeCentral	Ulcer
GCA_022923775.1	China: Hunan	2021	NA	SubtypeCentral	Gastritis
GCA_022923915.1	China: Hunan	2021	NA	SubtypeSoutheast	Ulcer
GCA_022924035.1	China: Hunan	2021	NA	SubtypeCentral	Gastritis
GCA_022924175.1	China: Hunan	2021	NA	SubtypeCentral	Gastritis
GCA_022924275.1	China: Hunan	2021	NA	SubtypeCentral	Ulcer
GCA_022924355.1	China: Hunan	2021	NA	SubtypeSoutheast	Gastritis
GCA_022924375.1	China: Hunan	2021	NA	SubtypeSoutheast	Ulcer
GCA_022924395.1	China: Hunan	2021	NA	SubtypeCentral	Ulcer
GCA_022924415.1	China: Hunan	2021	NA	SubtypeCentral	Ulcer
GCA_022924435.1	China: Hunan	2021	NA	SubtypeSoutheast	Ulcer
GCA_022924455.1	China: Hunan	2021	NA	SubtypeCentral	Ulcer
GCA_022924475.1	China: Hunan	2021	NA	SubtypeCentral	Gastritis
GCA_022924495.1	China: Hunan	2021	NA	SubtypeCentral	Ulcer
GCA_022924515.1	China: Hunan	2021	NA	SubtypeCentral	Ulcer
GCA_022924535.1	China: Hunan	2021	NA	SubtypeCentral	Ulcer
GCA_022924555.1	China: Hunan	2021	NA	SubtypeCentral	Ulcer
GCA_022924575.1	China: Hunan	2021	NA	SubtypeCentral	Ulcer
GCA_022924655.1	China: Hunan	2021	NA	SubtypeCentral	Gastritis
GCA_022924735.1	China: Hunan	2021	NA	SubtypeCentral	Gastritis
GCA_022924875.1	China: Hunan	2021	NA	SubtypeSoutheast	Gastritis
GCA_022924995.1	China: Hunan	2021	NA	SubtypeSoutheast	Gastritis
GCA_022925175.1	China: Hunan	2021	NA	SubtypeCentral	Gastritis
GCA_022925215.1	China: Hunan	2021	NA	SubtypeCentral	Ulcer
GCA_022925255.1	China: Hunan	2021	NA	SubtypeCentral	Gastritis
GCA_022925275.1	China: Hunan	2021	NA	SubtypeCentral	Gastritis
GCA_022925295.1	China: Hunan	2021	NA	Reference	Ulcer
GCA_022925415.1	China: Hunan	2021	NA	SubtypeCentral	Ulcer
GCA_022925575.1	China: Hunan	2021	NA	SubtypeCentral	Ulcer
GCA_022925675.1	China: Hunan	2021	NA	SubtypeCentral	Ulcer
GCA_022925755.1	China: Hunan	2021	NA	SubtypeCentral	Gastritis
GCA_022925775.1	China: Hunan	2021	NA	SubtypeCentral	Gastritis
GCA_022925795.1	China: Hunan	2021	NA	SubtypeSoutheast	Ulcer
GCA_022925815.1	China: Hunan	2021	NA	SubtypeCentral	Gastritis
GCA_022925835.1	China: Hunan	2021	NA	SubtypeCentral	Ulcer
GCA_022925855.1	China: Hunan	2021	NA	SubtypeCentral	Gastritis
GCA_022925875.1	China: Hunan	2021	NA	SubtypeCentral	Gastritis
GCA_022925905.1	China: Hunan	2021	NA	SubtypeSoutheast	Ulcer
GCA_022925925.1	China: Hunan	2021	NA	SubtypeCentral	Gastritis
GCA_022925945.1	China: Hunan	2021	NA	SubtypeCentral	Gastritis
GCA_022969895.1	China: Hunan	2021	NA	SubtypeCentral	Gastritis
GCA_023024705.1	China: Hunan	2021	NA	SubtypeCentral	Ulcer
GCA_023024715.1	China: Hunan	2021	NA	SubtypeSoutheast	Gastritis
GCA_023024745.1	China: Hunan	2021	NA	SubtypeSoutheast	Ulcer
GCA_023024765.1	China: Hunan	2021	NA	SubtypeCentral	Ulcer
GCA_023024775.1	China: Hunan	2021	NA	SubtypeSoutheast	Ulcer
GCA_023024805.1	China: Hunan	2021	NA	SubtypeCentral	Ulcer
GCA_023024815.1	China: Hunan	2021	NA	SubtypeCentral	Gastritis
GCA_024406045.1	hspSEurope	NA	NA	Reference	missing
GCA_024411395.1	hspNEurope	NA	NA	Reference	missing
GCA_024411415.1	hspNEurope	NA	NA	Reference	missing
GCA_024411505.1	hspSEurope	NA	NA	Reference	missing
GCA_024413955.1	hspSEurope	NA	NA	Reference	missing
GCA_027947495.1	China:Guizhou	43766	NA	SubtypeCentral	Gastritis
GCA_030067795.1	China:Guizhou	43766	NA	SubtypeCentral	Gastritis
GCA_031666935.1	China:BeiJing	2019	cell	Reference	missing
GCA_034856255.1	China: Taiwan	NA	NA	SubtypeTaiwan	missing
GCA_034856275.1	China: Taiwan	NA	NA	SubtypeCentral	missing
GCA_034856295.1	China: Taiwan	NA	NA	SubtypeSoutheast	missing
GCA_034856315.1	China: Taiwan	2014	NA	SubtypeSoutheast	missing
GCA_034856335.1	China: Taiwan	NA	NA	SubtypeSoutheast	missing
GCA_034939665.1	China: Taiwan	2019	NA	SubtypeSoutheast	missing
GCA_034939685.1	China: Taiwan	NA	NA	SubtypeSoutheast	missing
GCA_034940425.1	China: Taiwan	NA	NA	SubtypeSoutheast	missing
GCA_034940845.1	China: Taiwan	NA	NA	SubtypeSoutheast	missing
GCA_034941525.1	China: Taiwan	NA	NA	SubtypeSoutheast	missing
GCA_034941985.1	China: Taiwan	NA	NA	SubtypeSoutheast	missing
GCA_034942665.1	China: Taiwan	NA	NA	SubtypeSoutheast	missing
GCA_034943365.1	China: Taiwan	NA	NA	SubtypeSoutheast	missing
GCA_034943945.1	China: Taiwan	NA	NA	SubtypeCentral	missing
GCA_034944505.1	China: Taiwan	NA	NA	SubtypeSoutheast	missing
GCA_034945065.1	China: Taiwan	NA	NA	SubtypeSoutheast	missing
GCA_034945485.1	China: Taiwan	NA	NA	SubtypeSoutheast	missing
GCA_034946145.1	China: Taiwan	NA	NA	SubtypeSoutheast	missing
GCA_034946665.1	China: Taiwan	NA	NA	SubtypeSoutheast	missing
GCA_034947145.1	China: Taiwan	NA	NA	SubtypeSoutheast	missing
GCA_034947725.1	China: Taiwan	NA	NA	SubtypeSoutheast	missing
GCA_034948345.1	China: Taiwan	NA	NA	SubtypeSoutheast	missing
GCA_034948945.1	China: Taiwan	NA	NA	SubtypeSoutheast	missing
GCA_035062085.1	China: Taiwan	NA	NA	SubtypeSoutheast	missing
GCA_040796325.1	China:Guizhou	2019	NA	Reference	Gastritis
GCA_040839895.1	China: Hongkong	2023	NA	SubtypeCentral	missing
GCA_040839965.1	China: Hongkong	2023	NA	SubtypeSoutheast	missing
GCA_040846765.1	China: Taiwan	NA	NA	SubtypeSoutheast	missing
GCA_040851365.1	China: Taiwan	2023	NA	SubtypeSoutheast	missing
GCA_040851375.1	China: Taiwan	2023	NA	SubtypeSoutheast	missing
GCA_040851425.1	China: Taiwan	2023	NA	SubtypeSoutheast	missing
GCA_040851435.1	China: Taiwan	2023	NA	SubtypeSoutheast	missing
GCA_040863145.1	China: Taiwan	2024	NA	SubtypeSoutheast	missing
GCA_040863185.1	China: Taiwan	2024	NA	SubtypeSoutheast	missing
GCA_040863205.1	China: Taiwan	2024	NA	SubtypeTaiwan	missing
GCA_052131515.1	China:Zhejiang	2020	Han	SubtypeCentral	Gastritis
GCA_052131555.1	China:Zhejiang	2020	Han	SubtypeCentral	Gastritis
GCA_052131575.1	China:Heilongjiang	2020	NA	SubtypeYunnan	Gastritis
GCA_052131595.1	China:Beijing	2020	NA	SubtypeShandong	Gastritis
GCA_052131615.1	China:Beijing	2020	NA	SubtypeYunnan	Gastritis
GCA_052131635.1	China:Yunnan	2020	NA	SubtypeYunnan	Gastritis
GCA_052131655.1	China:shaanxi	2020	NA	SubtypeYunnan	Gastritis
GCA_052131675.1	China:Yunnan	2020	NA	SubtypeYunnan	Gastritis
GCA_052131695.1	China:Heilongjiang	2020	NA	SubtypeCentral	Gastritis
GCA_052131715.1	China:Yunnan	2020	NA	SubtypeCentral	Gastritis
GCA_052131735.1	China:shaanxi	2020	NA	SubtypeCentral	Gastritis
GCA_052131755.1	China:Zhejiang	2020	Han	Reference	MALT
GCA_052131775.1	China:Beijing	2020	NA	SubtypeShandong	MALT
GCA_052131795.1	China:Zhejiang	2020	Han	SubtypeCentral	Ulcer
GCA_052131815.1	China:Beijing	2020	NA	SubtypeCentral	Ulcer
GCA_052131835.1	China:Zhejiang	2020	Han	SubtypeCentral	Ulcer
GCA_052131855.1	China:Beijing	2020	NA	SubtypeCentral	Ulcer
GCA_052131875.1	China:Yunnan	2020	NA	SubtypeYunnan	Ulcer
GCA_052131895.1	China:Heilongjiang	2020	NA	SubtypeCentral	Ulcer
GCA_052131915.1	China:Yunnan	2020	NA	SubtypeYunnan	Ulcer
GCA_052131935.1	China:Heilongjiang	2020	NA	SubtypeCentral	Ulcer
GCA_052131955.1	China:shaanxi	2020	NA	SubtypeShandong	Ulcer
GCA_052131975.1	China:shaanxi	2020	NA	SubtypeSoutheast	Ulcer
GCA_052131995.1	China:Shandong	2020	NA	SubtypeCentral	Gastric Cancer
GCA_052132035.1	China:Heilongjiang	2020	NA	SubtypeShandong	Gastric Cancer
GCA_052132055.1	China:Beijing	2020	NA	SubtypeCentral	Gastric Cancer
GCA_052132075.1	China:Zhejiang	2020	Han	SubtypeCentral	Gastric Cancer
GCA_052132095.1	China:Heilongjiang	2020	NA	SubtypeShandong	Gastric Cancer
GCA_052132115.1	China:Heilongjiang	2020	NA	Reference	Gastric Cancer
GCA_052132155.1	China:Heilongjiang	2020	NA	SubtypeShandong	Gastric Cancer
GCA_052132175.1	China:Beijing	2020	NA	SubtypeCentral	Gastric Cancer
GCA_052132185.1	China:Zhejiang	2020	Han	SubtypeCentral	Gastric Cancer
GCA_053143935.1	China:Shandong	2015	NA	SubtypeCentral	Gastritis
GCA_053143955.1	China:Shandong	2015	NA	SubtypeCentral	Gastritis
GCA_053143975.1	China:Shandong	2015	NA	SubtypeYunnan	Gastritis
GCA_053143995.1	China:Shandong	2015	NA	SubtypeYunnan	Gastritis
GCA_053144015.1	China:Shandong	2015	NA	SubtypeShandong	Gastritis
GCA_053144035.1	China:Shandong	2015	NA	SubtypeShandong	Gastritis
GCA_053144055.1	China:Shandong	2015	NA	SubtypeCentral	Gastritis
GCA_053144075.1	China:Shandong	2015	NA	Reference	Gastritis
GCA_053144095.1	China:Shandong	2015	NA	SubtypeShandong	Gastritis
GCA_053144115.1	China:Shandong	2015	NA	SubtypeShandong	Gastritis
GCA_053144135.1	China:Shandong	2015	NA	SubtypeShandong	Gastritis
GCA_053144155.1	China:Shandong	2015	NA	SubtypeShandong	Gastritis
GCA_053144175.1	China:Shandong	2015	NA	Reference	Gastritis
GCA_053144195.1	China:Shandong	2015	NA	Reference	Gastritis
GCA_053144215.1	China:Shandong	2015	NA	SubtypeCentral	Gastritis
GCA_053144235.1	China:Shandong	2015	NA	SubtypeShandong	Ulcer
GCA_053144255.1	China:Shandong	2015	NA	Reference	Ulcer
GCA_053144275.1	China:Shandong	2015	NA	SubtypeShandong	Gastritis
GCA_053144295.1	China:Shandong	2015	NA	SubtypeShandong	Ulcer
GCA_053144315.1	China:Shandong	2015	NA	SubtypeShandong	Gastritis
GCA_053144335.1	China:Shandong	2015	NA	SubtypeCentral	Gastritis
GCA_053144355.1	China:Shandong	2015	NA	SubtypeYunnan	Gastritis
GCA_053144375.1	China:Shandong	2015	NA	SubtypeCentral	Ulcer
GCA_053144395.1	China:Shandong	2015	NA	SubtypeCentral	Ulcer
GCA_053144415.1	China:Shandong	2015	NA	SubtypeShandong	Gastritis
GCA_053144435.1	China:Shandong	2015	NA	SubtypeShandong	Gastritis
GCA_053144475.1	China:Shandong	2015	NA	Reference	Gastritis
GCA_053144495.1	China:Shandong	2015	NA	Reference	Gastritis
GCA_053144505.1	China:Shandong	2015	NA	SubtypeShandong	Gastritis
GCA_053144535.1	China:Shandong	2015	NA	SubtypeShandong	Ulcer
GCA_053144555.1	China:Shandong	2015	NA	SubtypeShandong	Gastritis
HEL_AA1999AA_AS	China:Zhejiang	2016	NA	SubtypeSoutheast	Gastritis
HEL_AA2000AA_AS	China:Zhejiang	2016	NA	SubtypeSoutheast	Gastritis
HEL_AA2001AA_AS	China:Zhejiang	2016	NA	SubtypeCentral	Gastritis
HEL_AA2002AA_AS	China:Zhejiang	2016	NA	SubtypeSoutheast	Gastritis
HEL_AA2003AA_AS	China:Zhejiang	2016	NA	Reference	Gastritis
HEL_AA2004AA_AS	China:Zhejiang	2016	NA	SubtypeCentral	Gastritis
HEL_AA2005AA_AS	China:Zhejiang	2016	NA	SubtypeSoutheast	Gastritis
HEL_AA2006AA_AS	China:Zhejiang	2016	NA	SubtypeSoutheast	Gastritis
HEL_AA2008AA_AS	China:Zhejiang	2016	NA	SubtypeSoutheast	Gastritis
HEL_AA2009AA_AS	China:Zhejiang	2016	NA	SubtypeSoutheast	Gastritis
HEL_AA5933AA	hspSiberia	NA	NA	Reference	missing
HEL_AA5934AA	hspSiberia	NA	NA	Reference	missing
HEL_AA5947AA	hspSiberia	NA	NA	Reference	missing
HEL_AA5957AA	hpNorthAsia	NA	NA	Reference	missing
HEL_AA5958AA	hspUral	NA	NA	Reference	missing
HEL_AA5959AA	hpNorthAsia	NA	NA	Reference	missing
HEL_AA5960AA	hspUral	NA	NA	Reference	missing
HEL_AA5961AA	hspSiberia	NA	NA	Reference	missing
HEL_AA5994AA	hspUral	NA	NA	Reference	missing
HEL_AA5995AA	hspSiberia	NA	NA	Reference	missing
HEL_AA6028AA	hspUral	NA	NA	Reference	missing
HEL_AA6029AA	hspUral	NA	NA	Reference	missing
HEL_AA6049AA	hpNorthAsia	NA	NA	Reference	missing
HEL_AA6051AA	hspUral	NA	NA	Reference	missing
HEL_AA6052AA	hspUral	NA	NA	Reference	missing
HEL_AA6057AA	hspSiberia	NA	NA	Reference	missing
HEL_AA6089AA	hspSiberia	NA	NA	Reference	missing
HEL_AA6091AA	hspSiberia	NA	NA	Reference	missing
HEL_AA6092AA	hspUral	NA	NA	Reference	missing
HEL_AA7220AA	hpNorthAsia	NA	NA	Reference	missing
HEL_AA7224AA	hpNorthAsia	NA	NA	Reference	missing
HEL_AA7226AA	hspSiberia	NA	NA	Reference	missing
HEL_AA7239AA	hpSahul	NA	NA	Reference	missing
HEL_AA7241AA	hpNorthAsia	NA	NA	Reference	missing
HEL_AA7243AA	hspSiberia	NA	NA	Reference	missing
HEL_AA7247AA	hpNorthAsia	NA	NA	Reference	missing
HEL_AA7250AA	hspSiberia	NA	NA	Reference	missing
HEL_AA7252AA	hpNorthAsia	NA	NA	Reference	missing
HEL_AA7261AA	hpSahul	NA	NA	Reference	missing
HEL_AA7263AA	hspUral	NA	NA	Reference	missing
HEL_AA7269AA	hspUral	NA	NA	Reference	missing
HEL_AA7274AA	hspSiberia	NA	NA	Reference	missing
HEL_AA7281AA	hpSahul	NA	NA	Reference	missing
HEL_AA7282AA	hpNorthAsia	NA	NA	Reference	missing
HEL_AA7284AA	hpNorthAsia	NA	NA	Reference	missing
HEL_AA7295AA	hpNorthAsia	NA	NA	Reference	missing
HEL_AA7321AA	hspUral	NA	NA	Reference	missing
HEL_AA7323AA	hspUral	NA	NA	Reference	missing
HEL_AA7324AA	hspUral	NA	NA	Reference	missing
HEL_AA7330AA	hpSahul	NA	NA	Reference	missing
HEL_AA7341AA	hspUral	NA	NA	Reference	missing
HEL_AA7342AA	hspUral	NA	NA	Reference	missing
HEL_AA7343AA	hpNorthAsia	NA	NA	Reference	missing
HEL_AA7348AA	hpSahul	NA	NA	Reference	missing
HEL_AA7353AA	hpSahul	NA	NA	Reference	missing
HEL_AA7354AA	hpSahul	NA	NA	Reference	missing
HEL_AA7355AA	hpNorthAsia	NA	NA	Reference	missing
HEL_AA7357AA	hspSiberia	NA	NA	Reference	missing
HEL_AA7367AA	hspSiberia	NA	NA	Reference	missing
HEL_AA7372AA	hspSiberia	NA	NA	Reference	missing
HEL_AA7380AA	hpNorthAsia	NA	NA	Reference	missing
HEL_AA7389AA	hpNorthAsia	NA	NA	Reference	missing
HEL_CA6357AA_AS	China: Taiwan	2025	NA	SubtypeTaiwan	missing
HEL_CA6358AA_AS	China: Taiwan	2025	NA	SubtypeTaiwan	missing
HEL_CA6360AA_AS	China: Taiwan	2025	NA	SubtypeTaiwan	missing
HEL_CA6362AA_AS	China: Taiwan	2025	NA	SubtypeTaiwan	missing
HEL_CA6364AA_AS	China: Taiwan	2025	NA	SubtypeTaiwan	missing
HEL_CA6367AA_AS	China: Taiwan	2025	NA	SubtypeTaiwan	missing
HEL_CA6368AA_AS	China: Taiwan	2025	NA	SubtypeTaiwan	missing
HEL_CA6369AA_AS	China: Taiwan	2025	NA	SubtypeTaiwan	missing
HEL_CA6370AA_AS	China: Taiwan	2025	NA	SubtypeTaiwan	missing
HEL_CA6371AA_AS	China: Taiwan	2025	NA	SubtypeTaiwan	missing
HEL_CA6372AA_AS	China: Taiwan	2025	NA	SubtypeTaiwan	missing
HEL_CA6373AA_AS	China: Taiwan	2025	NA	SubtypeSoutheast	missing
HEL_CA6374AA_AS	China: Taiwan	2025	NA	SubtypeTaiwan	missing
HEL_CA6375AA_AS	China: Taiwan	2025	NA	SubtypeTaiwan	missing
HEL_CA6376AA_AS	China: Taiwan	2025	NA	SubtypeTaiwan	missing
HEL_CA6377AA_AS	China: Taiwan	2025	NA	SubtypeTaiwan	missing
HEL_CA6378AA_AS	China: Taiwan	2025	NA	SubtypeTaiwan	missing
HEL_CA6379AA_AS	China: Taiwan	2025	NA	SubtypeTaiwan	missing
HEL_CA6380AA_AS	China: Taiwan	2025	NA	SubtypeCentral	missing
HEL_CA6381AA_AS	China: Taiwan	2025	NA	SubtypeTaiwan	missing
HEL_CA6382AA_AS	China: Taiwan	2025	NA	SubtypeTaiwan	missing
HEL_CA6383AA_AS	China: Taiwan	2025	NA	SubtypeSoutheast	missing
HEL_CA6384AA_AS	China: Taiwan	2025	NA	SubtypeSoutheast	missing
HEL_CA6385AA_AS	China: Taiwan	2025	NA	SubtypeTaiwan	missing
HEL_CA6386AA_AS	China: Taiwan	2025	NA	SubtypeTaiwan	missing
HEL_CA6387AA_AS	China: Taiwan	2025	NA	SubtypeTaiwan	missing
HEL_CA6388AA_AS	China: Taiwan	2025	NA	SubtypeTaiwan	missing
HEL_CA6389AA_AS	China: Taiwan	2025	NA	SubtypeTaiwan	missing
HEL_CA6390AA_AS	China: Taiwan	2025	NA	SubtypeTaiwan	missing
HEL_CA6391AA_AS	China: Taiwan	2025	NA	SubtypeTaiwan	missing
HEL_CA6392AA_AS	China: Taiwan	2025	NA	SubtypeTaiwan	missing
HEL_CA6393AA_AS	China: Taiwan	2025	NA	SubtypeSoutheast	missing
HEL_CA6394AA_AS	China: Taiwan	2025	NA	SubtypeTaiwan	missing
HEL_CA6395AA_AS	China: Taiwan	2025	NA	SubtypeTaiwan	missing
HEL_CA6396AA_AS	China: Taiwan	2025	NA	SubtypeTaiwan	missing
HEL_CA6397AA_AS	China: Taiwan	2025	NA	SubtypeTaiwan	missing
HEL_CA6398AA_AS	China: Taiwan	2025	NA	SubtypeTaiwan	missing
HEL_CA6399AA_AS	China: Taiwan	2025	NA	SubtypeTaiwan	missing
HEL_CA6400AA_AS	China: Taiwan	2025	NA	Reference	missing
HEL_CA6401AA_AS	China: Taiwan	2025	NA	SubtypeTaiwan	missing
HEL_CA6402AA_AS	China: Taiwan	2025	NA	SubtypeSoutheast	missing
HEL_CA6403AA_AS	China: Taiwan	2025	NA	SubtypeSoutheast	missing
HEL_CA6404AA_AS	China: Taiwan	2025	NA	SubtypeTaiwan	missing
HEL_CA6405AA_AS	China: Taiwan	2025	NA	SubtypeTaiwan	missing
HEL_CA6407AA_AS	China: Taiwan	2025	NA	SubtypeTaiwan	missing
HEL_CA6408AA_AS	China: Taiwan	2025	NA	SubtypeTaiwan	missing
HEL_CA6409AA_AS	China: Taiwan	2025	NA	SubtypeTaiwan	missing
HEL_CA6410AA_AS	China: Taiwan	2025	NA	SubtypeSoutheast	missing
HEL_CA6411AA_AS	China: Taiwan	2025	NA	SubtypeTaiwan	missing
HEL_CA6414AA_AS	China: Taiwan	2025	NA	SubtypeTaiwan	missing
HEL_CA6415AA_AS	China: Taiwan	2025	NA	SubtypeSoutheast	missing
HEL_CA6418AA_AS	China: Taiwan	2025	NA	SubtypeCentral	missing
HEL_CA6419AA_AS	China: Taiwan	2025	NA	SubtypeSoutheast	missing
HEL_CA6420AA_AS	China: Taiwan	2025	NA	Reference	missing
HEL_CA6422AA_AS	China: Taiwan	2025	NA	SubtypeSoutheast	missing
HEL_CA6424AA_AS	China: Taiwan	2025	NA	SubtypeTaiwan	missing
HEL_CA6428AA_AS	China: Taiwan	2025	NA	SubtypeShandong	missing
HEL_CA6441AA_AS	China: Taiwan	2025	NA	SubtypeSoutheast	missing
HEL_CA6442AA_AS	China: Taiwan	2025	NA	SubtypeSoutheast	missing
HEL_CA6716AA_AS	China:Yunnan	2002	Naxi	SubtypeYunnan	Ulcer
HEL_CA6723AA_AS	China:Yunnan	2002	Han	SubtypeCentral	Ulcer
HEL_CA6736AA_AS	China:Yunnan	2002	Naxi	SubtypeYunnan	Gastritis
HEL_CA6738AA_AS	China:Yunnan	2002	Bai	SubtypeYunnan	Gastritis
HEL_CA6739AA_AS	China:Yunnan	2002	Bai	SubtypeYunnan	Gastritis
HEL_CA6744AA_AS	China:Yunnan	2002	Naxi	SubtypeYunnan	Ulcer
HEL_CA6748AA_AS	China:Yunnan	2002	Bai	SubtypeYunnan	Ulcer
HEL_CA6749AA_AS	China:Yunnan	2002	Han	SubtypeYunnan	Gastritis
HEL_CA6762AA_AS	China:Yunnan	2002	Naxi	SubtypeYunnan	Ulcer
HEL_CA6765AA_AS	China:Yunnan	2002	Naxi	SubtypeYunnan	Gastritis
HEL_CA6773AA_AS	China:Yunnan	2002	Han	SubtypeYunnan	Ulcer
HEL_CA6780AA_AS	China:Yunnan	2002	Naxi	SubtypeYunnan	Gastritis
HEL_CA6860AA_AS	China:Yunnan	2002	Han	SubtypeCentral	Ulcer
HEL_CA6938AA_AS	China: Hainan	2024	han	SubtypeSoutheast	missing
HEL_CA6939AA_AS	China: Hainan	2024	han	SubtypeSoutheast	missing
HEL_CA6940AA_AS	China: Hainan	2024	han	SubtypeSoutheast	missing
HEL_CA6942AA_AS	China: Hainan	2024	han	SubtypeSoutheast	missing
HEL_CA6943AA_AS	China: Hainan	2024	li	SubtypeCentral	missing
HEL_CA6944AA_AS	China: Hainan	2024	han	SubtypeSoutheast	missing
HEL_CA6945AA_AS	China: Hainan	2024	han	SubtypeSoutheast	missing
HEL_CA6946AA_AS	China: Hainan	2024	han	SubtypeShandong	missing
HEL_CA6947AA_AS	China: Hainan	2024	han	SubtypeSoutheast	missing
HEL_CA6948AA_AS	China: Hainan	2024	li	Reference	missing
HEL_CA6949AA_AS	China: Hainan	2024	han	SubtypeSoutheast	missing
HEL_CA6950AA_AS	China: Hainan	2024	han	SubtypeSoutheast	missing
HEL_CA6951AA_AS	China: Hainan	2024	han	SubtypeCentral	missing
HEL_CA6952AA_AS	China: Hainan	2024	han	SubtypeCentral	missing
HEL_CA6954AA_AS	China: Hainan	2024	han	SubtypeSoutheast	missing
HEL_CA6955AA_AS	China: Hainan	2024	han	SubtypeYunnan	missing
HEL_CA6956AA_AS	China: Hainan	2024	han	SubtypeCentral	missing
HEL_CA7209AA_AS	China:InnerMongolia	2020	NA	SubtypeCentral	missing
HEL_CA7210AA_AS	China:InnerMongolia	2020	NA	SubtypeCentral	missing
HEL_CA7211AA_AS	China:InnerMongolia	2020	NA	SubtypeCentral	missing
HEL_CA7212AA_AS	China:InnerMongolia	2020	NA	SubtypeCentral	missing
HEL_CA7215AA_AS	China:InnerMongolia	2020	NA	SubtypeInnerMongolia	missing
HEL_CA7216AA_AS	China:InnerMongolia	2020	NA	SubtypeCentral	missing
HEL_CA7217AA_AS	China:InnerMongolia	2020	NA	SubtypeCentral	missing
HEL_CA7219AA_AS	China:InnerMongolia	2020	NA	SubtypeCentral	missing
HEL_CA7220AA_AS	China:InnerMongolia	2020	NA	SubtypeInnerMongolia	missing
HEL_CA7221AA_AS	China:InnerMongolia	2020	NA	SubtypeShandong	missing
HEL_CA7222AA_AS	China:InnerMongolia	2020	NA	SubtypeInnerMongolia	missing
HEL_CA7223AA_AS	China:InnerMongolia	2020	NA	SubtypeYunnan	missing
HEL_CA7224AA_AS	China:InnerMongolia	2020	NA	SubtypeCentral	missing
HEL_CA7225AA_AS	China:InnerMongolia	2020	NA	SubtypeCentral	missing
HEL_CA7226AA_AS	China:InnerMongolia	2020	NA	SubtypeCentral	missing
HEL_CA7227AA_AS	China:InnerMongolia	2020	NA	SubtypeInnerMongolia	missing
HEL_CA7239AA_AS	China:InnerMongolia	2020	NA	SubtypeYunnan	missing
HP001	China:Shandong	2012	NA	SubtypeCentral	Gastritis
HP002	China:Shandong	2012	NA	SubtypeShandong	Gastritis
HP003	China:Shandong	2012	NA	SubtypeShandong	Gastritis
HP004	China:Shandong	2012	NA	SubtypeShandong	Gastritis
HP005	China:Shandong	2012	NA	SubtypeShandong	Gastritis
HP006	China:Shandong	2012	NA	SubtypeShandong	Gastritis
HP007	China:Shandong	2012	NA	SubtypeShandong	Gastritis
HP008	China:Shandong	2012	NA	SubtypeShandong	Gastritis
HP009	China:Shandong	2012	NA	SubtypeShandong	Gastritis
HP010	China:Shandong	2012	NA	SubtypeShandong	Gastritis
HP011	China:Shandong	2012	NA	SubtypeShandong	Gastritis
HP012	China:Shandong	2012	NA	SubtypeShandong	Gastritis
HP013	China:Shandong	2012	NA	SubtypeShandong	Gastritis
HP014	China:Shandong	2012	NA	SubtypeShandong	Gastritis
HP015	China:Shandong	2012	NA	SubtypeShandong	Gastritis
HP016	China:Shandong	2012	NA	SubtypeShandong	Gastritis
HP017	China:Shandong	2012	NA	SubtypeShandong	Gastritis
HP018	China:Shandong	2012	NA	SubtypeShandong	Gastritis
HP019	China:Shandong	2012	NA	SubtypeShandong	Gastritis
HP020	China:Shandong	2012	NA	SubtypeShandong	Gastritis
HP021	China:Shandong	2012	NA	SubtypeShandong	Gastritis
HP022	China:Shandong	2012	NA	SubtypeShandong	Gastritis
HP023	China:Shandong	2012	NA	SubtypeShandong	Gastritis
HP024	China:Shandong	2012	NA	SubtypeShandong	Gastritis
HP025	China:Shandong	2012	NA	SubtypeShandong	Gastritis
HP026	China:Shandong	2012	NA	SubtypeCentral	Gastritis
HP027	China:Shandong	2012	NA	SubtypeShandong	Gastritis
HP028	China:Shandong	2012	NA	SubtypeShandong	Gastritis
HP029	China:Shandong	2012	NA	SubtypeShandong	Gastritis
HP030	China:Shandong	2012	NA	SubtypeShandong	Gastritis
HP031	China:Shandong	2012	NA	SubtypeShandong	Gastritis
HP032	China:Shandong	2012	NA	SubtypeShandong	Gastritis
HP033	China:Shandong	2012	NA	SubtypeShandong	Gastritis
HP034	China:Shandong	2012	NA	SubtypeShandong	Gastritis
HP035	China:Shandong	2012	NA	SubtypeShandong	Gastritis
HP036	China:Shandong	2012	NA	SubtypeShandong	Gastritis
HP037	China:Shandong	2012	NA	SubtypeShandong	Gastritis
HP038	China:Shandong	2012	NA	SubtypeShandong	Gastritis
HP039	China:Shandong	2012	NA	SubtypeShandong	Gastritis
HP040	China:Shandong	2012	NA	SubtypeShandong	Gastritis
HP041	China:Shandong	2012	NA	SubtypeShandong	Gastritis
HP042	China:Shandong	2012	NA	SubtypeShandong	Gastritis
HP043	China:Shandong	2012	NA	SubtypeShandong	Gastritis
HP044	China:Shandong	2012	NA	SubtypeShandong	Gastritis
HP045	China:Shandong	2012	NA	SubtypeShandong	Gastritis
HP046	China:Shandong	2012	NA	SubtypeShandong	Gastritis
HP047	China:Shandong	2012	NA	SubtypeCentral	Gastritis
HP048	China:Shandong	2012	NA	SubtypeShandong	Gastritis
HP049	China:Shandong	2012	NA	SubtypeShandong	Gastritis
HP050	China:Shandong	2012	NA	SubtypeShandong	Gastritis
HP051	China:Shandong	2012	NA	SubtypeCentral	Gastritis
HP052	China:Shandong	2012	NA	SubtypeShandong	Gastritis
HP053	China:Shandong	2012	NA	SubtypeShandong	Gastritis
HP054	China:Shandong	2012	NA	SubtypeCentral	Gastritis
HP055	China:Shandong	2012	NA	SubtypeShandong	Gastritis
HP056	China:Shandong	2012	NA	SubtypeShandong	Gastritis
HP057	China:Shandong	2012	NA	SubtypeShandong	Gastritis
HP058	China:Shandong	2012	NA	SubtypeShandong	Gastritis
HP059	China:Shandong	2012	NA	SubtypeShandong	Gastritis
HP060	China:Shandong	2012	NA	SubtypeShandong	Gastritis
HP061	China:Shandong	2012	NA	SubtypeShandong	Gastritis
HP062	China:Shandong	2012	NA	SubtypeShandong	Gastritis
HP063	China:Shandong	2012	NA	SubtypeShandong	Gastritis
HP064	China:Shandong	2012	NA	SubtypeShandong	Gastritis
HP065	China:Shandong	2012	NA	SubtypeShandong	Gastritis
HP066	China:Shandong	2012	NA	SubtypeShandong	Gastritis
HP067	China:Shandong	2012	NA	SubtypeShandong	Gastritis
HP068	China:Shandong	2012	NA	SubtypeShandong	Gastritis
HP069	China:Shandong	2012	NA	SubtypeShandong	Gastritis
HP070	China:Shandong	2012	NA	SubtypeShandong	Gastritis
HP071	China:Shandong	2012	NA	SubtypeShandong	Gastritis
HP072	China:Shandong	2012	NA	SubtypeShandong	Gastritis
HP073	China:Shandong	2012	NA	SubtypeCentral	Gastritis
HP074	China:Shandong	2012	NA	SubtypeShandong	Gastritis
HP075	China:Shandong	2012	NA	SubtypeShandong	Gastritis
HP076	China:Shandong	2012	NA	SubtypeShandong	Gastritis
HP077	China:Shandong	2012	NA	SubtypeShandong	Gastritis
HP078	China:Shandong	2012	NA	SubtypeShandong	Gastritis
HP079	China:Shandong	2012	NA	SubtypeCentral	Gastritis
HP080	China:Shandong	2012	NA	SubtypeShandong	Gastritis
HP081	China:Shandong	2012	NA	SubtypeShandong	Gastritis
HP082	China:Shandong	2012	NA	SubtypeShandong	Gastritis
HP083	China:Shandong	2012	NA	SubtypeShandong	Gastritis
HP084	China:Shandong	2012	NA	SubtypeShandong	Gastritis
HP085	China:Shandong	2012	NA	SubtypeShandong	Gastritis
HP086	China:Shandong	2012	NA	SubtypeShandong	Gastritis
HP087	China:Shandong	2012	NA	SubtypeShandong	Gastritis
HP088	China:Shandong	2012	NA	SubtypeShandong	Gastritis
HP089	China:Shandong	2012	NA	SubtypeShandong	Gastritis
HP090	China:Shandong	2012	NA	SubtypeShandong	Gastritis
HP091	China:Shandong	2012	NA	SubtypeShandong	Gastritis
HP092	China:Shandong	2012	NA	SubtypeShandong	Gastritis
HP093	China:Shandong	2012	NA	SubtypeCentral	Gastritis
HP094	China:Shandong	2012	NA	SubtypeShandong	Gastritis
HP095	China:Shandong	2012	NA	SubtypeShandong	Gastritis
HP096	China:Shandong	2012	NA	SubtypeShandong	Gastritis
HP097	China:Shandong	2012	NA	SubtypeShandong	Gastritis
HP098	China:Shandong	2012	NA	SubtypeCentral	Gastritis
HP099	China:Shandong	2012	NA	SubtypeCentral	Gastritis
HP100	China:Shandong	2012	NA	SubtypeShandong	Gastritis
HP101	China:Shandong	2012	NA	SubtypeShandong	Gastritis
HP102	China:Shandong	2012	NA	SubtypeShandong	Gastritis
HP103	China:Shandong	2012	NA	SubtypeShandong	Gastritis
HP104	China:Shandong	2012	NA	SubtypeShandong	Gastritis
HP105	China:Shandong	2012	NA	SubtypeShandong	Gastritis
HP106	China:Shandong	2012	NA	SubtypeShandong	Gastritis
HP107	China:Shandong	2012	NA	SubtypeShandong	Gastritis
HP108	China:Shandong	2012	NA	SubtypeShandong	Gastritis
HP109	China:Shandong	2012	NA	SubtypeShandong	Gastritis
HP110	China:Shandong	2012	NA	SubtypeShandong	Gastritis
HP111	China:Shandong	2012	NA	SubtypeShandong	Gastritis
HP112	China:Shandong	2012	NA	SubtypeShandong	Gastritis
HP113	China:Shandong	2012	NA	SubtypeShandong	Gastritis
HP114	China:Shandong	2012	NA	SubtypeShandong	Gastritis
HP115	China:Shandong	2012	NA	SubtypeShandong	Gastritis
HP116	China:Shandong	2012	NA	SubtypeShandong	Gastritis
HP117	China:Shandong	2012	NA	SubtypeCentral	Gastritis
HP118	China:Shandong	2012	NA	SubtypeShandong	Gastritis
HP119	China:Shandong	2012	NA	SubtypeShandong	Gastritis
HP120	China:Shandong	2012	NA	SubtypeShandong	Gastritis
HP121	China:Shandong	2012	NA	SubtypeShandong	Gastritis
HP122	China:Shandong	2012	NA	SubtypeShandong	Gastritis
HP123	China:Shandong	2012	NA	SubtypeShandong	Gastritis
HP124	China:Shandong	2012	NA	SubtypeShandong	Gastritis
HP125	China:Shandong	2012	NA	SubtypeShandong	Gastritis
HP126	China:Shandong	2012	NA	SubtypeShandong	Gastritis
HP127	China:Shandong	2012	NA	SubtypeShandong	Gastritis
HP128	China:Shandong	2012	NA	SubtypeShandong	Gastritis
HP129	China:Shandong	2012	NA	SubtypeShandong	Gastritis
HP130	China:Shandong	2012	NA	SubtypeShandong	Gastritis
HP131	China:Shandong	2012	NA	SubtypeShandong	Gastritis
HP132	China:Shandong	2012	NA	SubtypeShandong	Gastritis
HP133	China:Shandong	2012	NA	SubtypeShandong	Gastritis
HP134	China:Shandong	2012	NA	SubtypeShandong	Gastritis
HP135	China:Shandong	2012	NA	SubtypeShandong	Gastritis
HP136	China:Shandong	2012	NA	SubtypeShandong	Gastritis
HP137	China:Shandong	2012	NA	SubtypeShandong	Gastritis
HP138	China:Shandong	2012	NA	SubtypeShandong	Gastritis
HP139	China:Shandong	2012	NA	SubtypeCentral	Gastritis
HP140	China:Shandong	2012	NA	SubtypeShandong	Gastritis
HP141	China:Shandong	2012	NA	SubtypeShandong	Gastritis
HP142	China:Shandong	2012	NA	SubtypeShandong	Gastritis
HP143	China:Shandong	2012	NA	SubtypeCentral	Gastritis
HP144	China:Shandong	2012	NA	SubtypeShandong	Gastritis
HP145	China:Shandong	2012	NA	SubtypeShandong	Gastritis
HP146	China:Shandong	2012	NA	SubtypeShandong	Gastritis
HP147	China:Shandong	2012	NA	SubtypeShandong	Gastritis
HP148	China:Shandong	2012	NA	SubtypeShandong	Gastritis
HP149	China:Shandong	2012	NA	SubtypeShandong	Gastritis
HP150	China:Shandong	2012	NA	SubtypeShandong	Gastritis
HP151	China:Shandong	2012	NA	SubtypeShandong	Gastritis
HP152	China:Shandong	2012	NA	SubtypeShandong	Gastritis
HP153	China:Shandong	2012	NA	SubtypeShandong	Gastritis
Mandalay38	hspEAsia	NA	NA	Reference	missing
Myanmar51	hpAsia2	NA	NA	Reference	missing
Myanmar52	hpAsia2	NA	NA	Reference	missing
Myanmar66	hpAsia2	NA	NA	Reference	missing
n091402	China:shanghai	2023	Han	SubtypeCentral	Gastritis
n100902	China:shanghai	2023	Han	SubtypeCentral	Gastritis
n101203	China:shanghai	2023	Han	SubtypeYunnan	Gastritis
n101301	China:shanghai	2023	Han	SubtypeCentral	Gastritis
n101611	China:shanghai	2023	Han	SubtypeCentral	Gastritis
n101911	China:shanghai	2023	Han	SubtypeShandong	Gastritis
n102301	China:shanghai	2023	Han	SubtypeShandong	Gastritis
n102310	China:shanghai	2023	Han	SubtypeCentral	Gastritis
n102313	China:shanghai	2023	Han	SubtypeCentral	Gastritis
n102604	China:shanghai	2023	Han	SubtypeCentral	Gastritis
n102605	China:shanghai	2023	Han	SubtypeCentral	Gastritis
n102606	China:shanghai	2023	Han	SubtypeCentral	Gastritis
n102608	China:shanghai	2023	Han	SubtypeCentral	Gastritis
n102610	China:shanghai	2023	Han	SubtypeCentral	Gastritis
n102617	China:shanghai	2023	Han	SubtypeCentral	Gastritis
NP04	hpAsia2	NA	NA	Reference	missing
NP05_107	hpAsia2	NA	NA	Reference	missing
NP05_112	hpAsia2	NA	NA	Reference	missing
NP05_121	hpAsia2	NA	NA	Reference	missing
NP05_272	hpAsia2	NA	NA	Reference	missing
NP05_278	hpAsia2	NA	NA	Reference	missing
T102302	China:shanghai	2024	Han	SubtypeCentral	Gastric Cancer
Yangon142	hpAsia2	NA	NA	Reference	missing
Yangon173	hspEAsia	NA	NA	Reference	missing
Yangon179	hpAsia2	NA	NA	Reference	missing
Yangon222	hspEAsia	NA	NA	Reference	missing

## Sheet: table s3
Table S3. Sample sizes, gastric cancer incidence rates, and H.pylori infection rates across Chinese provinces
Province/region	Value	ASR	ASR year	Infection Rate
Sichuan	44	11.12	2019	36.5
Hainan	17	15.06	2017	38.6
HongKong	2	8	2022	32.2
Hunan	104	8.37	2021	30.5
Fujian	84	23.78	2020	50.7
Taiwan	102	9.31	2021	39.9
Beijing	12	17.53	2017	46.7
Gansu	10	51.2	2015	49.2
Guangxi	3	10.14	2018	42.6
Guizhou	4	9.31	2019	56.6
Heilongjiang	27	10.66	2019	29.7
InnerMongolia	54	12.68	2020	33
Ningxia	5	24.61	2016	56.8
Shandong	201	48.98	2019	44.1
Shanghai	203	16.77	2023	41
Guangdong	244	13.09	2016	44.6
Shaanxi	6	13.79	2016	41
Tibet	1	27.23	2017	51.1
Yunnan	77	7.6	2020	29.1
Zhejiang	43	17.27	2015	41.7
ASR: Age-Standardized Rate

## Sheet: table s4
Table S4. Hotspots database of Mutation Sites in Drug Resistance Genes of H. pylori
drug	gene	kind	rule
AML	penicillin-binding protein 1A	protein	T337_S338insN
		protein	S338R
		protein	Y401_S402insY
		protein	S414R
		protein	K464_D465insE/K/D
		protein	S543H/R/T
		protein	T556S
		protein	T558S
		protein	N562D/H/Y
		protein	G595del/A/S
		protein	A599T/P/V
		protein	L610STOP
		protein	Y637STOP
		protein	A296V
		protein	V312M
		protein	V313A
		protein	G353R
		protein	S494H
		protein	A541M
		protein	E572G
		protein	I259T
	hefC	protein	L378F
		protein	D131E
	hofH	protein	G228W
CLR	HP_RS02120	RNA	A1326G
		RNA	C1623T
		RNA	G1855A
		RNA	T1858C
		RNA	G2027A
		RNA	A2031G
		RNA	A2032G
		RNA	A2058C/G
		RNA	A2059G
		RNA	A2060G/T
		RNA	A2062C/G/U
		RNA	C2063G
		RNA	A2083G
		RNA	G2088T
		RNA	G2140A
		RNA	C2161T
		RNA	C2164T
		RNA	G2203A
LEV	gyrA	protein	D34Y
		protein	H57Y
		protein	S63P
		protein	V65I
		protein	V77A
		protein	S83A
		protein	G85C
		protein	D86N
		protein	N87A/K/I/Y/T
		protein	A88N/P/V
		protein	D91G/N/A/H/Y
		protein	A92T
		protein	A97V
		protein	D99V
		protein	R103H
		protein	A129T
		protein	R130K
		protein	R140K
		protein	D155N
		protein	D161N
		protein	V172I
		protein	P188S
		protein	D192N
		protein	A199V/I
	gyrB	protein	D435N
		protein	V437L
		protein	F438S
		protein	S429T
		protein	E463K
		protein	S479G
		protein	D481E
		protein	D484K
		protein	R484K
		protein	R579C
MTZ	frxA	protein	Y60F
		protein	Y62D
		protein	M66I
		protein	A70V
		protein	A85V
		protein	R86STOP
		protein	K105STOP
		protein	R106frameshift
		protein	I117M
		protein	M126F
		protein	I144V
		protein	M149STOP
		protein	A192STOP
		protein	E199STOP
	rdxA	protein	A1G
		protein	Q5STOP
		protein	L13frameshift
		protein	R16C/H
		protein	C18frameshift
		protein	M21V
		protein	E27V
		protein	T31E
		protein	T38frameshift
		protein	G47A
		protein	C49T
		protein	Q50STOP
		protein	A50STOP
		protein	D59N/S
		protein	D59STOP
		protein	G60A
		protein	T62frameshift
		protein	K64N
		protein	A67V
		protein	A68E
		protein	A70V
		protein	N73STOP
		protein	A80T
		protein	R90K
		protein	A96frameshift
		protein	H97T/Y
		protein	P106S
		protein	S108A
		protein	G112frameshift
		protein	A118S/T
		protein	A119frameshift
		protein	C148Y
		protein	T162frameshift
		protein	R176C
		protein	T184G
		protein	G189C/S
		protein	S196N
		protein	L210V
		protein	C273T
TET	16S ribosomal RNA	RNA	AGA926_928TTC/GGC
		RNA	AG926_927GT
		RNA	A926C/G/T
		RNA	GA927_928TC
		RNA	G927T
		RNA	A928C
		RNA	A939C
RFP	HP_RS05885	protein	Q524P
		protein	L525P/I
		protein	Q527R/K
		protein	D530N/E/G/F/I/V/Y/L
		protein	V538I
		protein	H540N/Y
		protein	S545L
		protein	I586L/N
		protein	A603T
		protein	R701H
		protein	I837V
		protein	K2068R
		protein	Q2079K
		protein	A2414V
		protein	A2414T
		protein	T2537A
		protein	F2538L
		protein	V2592L
		protein	I2619V

## Sheet: table s5
Table S5. Information on Mutation Sites of Drug Resistance Genes in Different Subgroups
Mutation Site	SubtypeCentral (N=461)	SubtypeShandong (N=215)	SubtypeSoutheast (N=289)	SubtypeInnerMongolia (N=29)	SubtypeTaiwan (N=45)	SubtypeYunnan (N=136)	p value
penicillin-binding protein 1A_A599T/P/V	2 (0.43%)	0 (0.00%)	0 (0.00%)	0 (0.00%)	0 (0.00%)	0 (0.00%)	0.684
penicillin-binding protein 1A_K464_D465insE/K/D	8 (1.74%)	7 (3.26%)	4 (1.38%)	0 (0.00%)	1 (2.22%)	3 (2.21%)	0.678
penicillin-binding protein 1A_N562D/H/Y	20 (4.34%)	7 (3.26%)	7 (2.42%)	5 (17.24%)	0 (0.00%)	7 (5.15%)	0.003
penicillin-binding protein 1A_S414R	1 (0.22%)	0 (0.00%)	0 (0.00%)	0 (0.00%)	0 (0.00%)	0 (0.00%)	0.907
penicillin-binding protein 1A_S543H/R/T	0 (0.00%)	0 (0.00%)	0 (0.00%)	5 (17.24%)	0 (0.00%)	0 (0.00%)	<0.001
penicillin-binding protein 1A_T556S	14 (3.04%)	9 (4.19%)	11 (3.81%)	0 (0.00%)	1 (2.22%)	6 (4.41%)	0.809
penicillin-binding protein 1A_T558S	4 (0.87%)	4 (1.86%)	2 (0.69%)	0 (0.00%)	2 (4.44%)	2 (1.47%)	0.276
penicillin-binding protein 2_G353R	0 (0.00%)	0 (0.00%)	0 (0.00%)	0 (0.00%)	0 (0.00%)	1 (0.74%)	0.177
penicillin-binding protein 2_I259T	5 (1.08%)	0 (0.00%)	14 (4.84%)	2 (6.90%)	0 (0.00%)	3 (2.21%)	<0.001
penicillin-binding protein 2_V313A	3 (0.65%)	1 (0.47%)	0 (0.00%)	0 (0.00%)	0 (0.00%)	1 (0.74%)	0.789
HP_RS02120_A2058C/G	3 (0.65%)	1 (0.47%)	2 (0.69%)	3 (10.34%)	0 (0.00%)	0 (0.00%)	<0.001
HP_RS02120_A2059G	158 (34.27%)	87 (40.47%)	77 (26.64%)	11 (37.93%)	4 (8.89%)	29 (21.32%)	<0.001
HP_RS02120_C1623T	5 (1.08%)	0 (0.00%)	1 (0.35%)	0 (0.00%)	0 (0.00%)	11 (8.09%)	<0.001
HP_RS02120_C2161T	1 (0.22%)	0 (0.00%)	0 (0.00%)	0 (0.00%)	0 (0.00%)	0 (0.00%)	0.907
HP_RS02120_C2164T	1 (0.22%)	5 (2.33%)	1 (0.35%)	0 (0.00%)	1 (2.22%)	0 (0.00%)	0.021
HP_RS02120_G2027A	1 (0.22%)	0 (0.00%)	0 (0.00%)	0 (0.00%)	0 (0.00%)	0 (0.00%)	0.907
HP_RS02120_G2203A	3 (0.65%)	1 (0.47%)	1 (0.35%)	0 (0.00%)	0 (0.00%)	2 (1.47%)	0.763
gyrA_A129T	0 (0.00%)	0 (0.00%)	1 (0.35%)	0 (0.00%)	0 (0.00%)	0 (0.00%)	0.689
gyrA_A88N/P/V	1 (0.22%)	4 (1.86%)	1 (0.35%)	0 (0.00%)	0 (0.00%)	0 (0.00%)	0.083
gyrA_A97V	7 (1.52%)	0 (0.00%)	2 (0.69%)	0 (0.00%)	0 (0.00%)	1 (0.74%)	0.413
gyrA_D161N	0 (0.00%)	0 (0.00%)	0 (0.00%)	0 (0.00%)	0 (0.00%)	1 (0.74%)	0.177
gyrA_D91G/N/A/H/Y	69 (14.97%)	41 (19.07%)	25 (8.65%)	1 (3.45%)	1 (2.22%)	18 (13.24%)	0.001
gyrA_H57Y	2 (0.43%)	1 (0.47%)	0 (0.00%)	0 (0.00%)	0 (0.00%)	0 (0.00%)	0.817
gyrA_N87A/K/I/Y/T	69 (14.97%)	40 (18.60%)	28 (9.69%)	5 (17.24%)	1 (2.22%)	15 (11.03%)	0.009
gyrA_P188S	2 (0.43%)	2 (0.93%)	3 (1.04%)	0 (0.00%)	1 (2.22%)	1 (0.74%)	0.775
gyrA_R130K	3 (0.65%)	0 (0.00%)	7 (2.42%)	0 (0.00%)	0 (0.00%)	3 (2.21%)	0.07
gyrA_R140K	0 (0.00%)	0 (0.00%)	2 (0.69%)	0 (0.00%)	0 (0.00%)	0 (0.00%)	0.293
gyrA_V172I	3 (0.65%)	5 (2.33%)	0 (0.00%)	1 (3.45%)	0 (0.00%)	0 (0.00%)	0.02
gyrB_D435N	3 (0.65%)	0 (0.00%)	0 (0.00%)	0 (0.00%)	1 (2.22%)	1 (0.74%)	0.255
gyrB_D481E	7 (1.52%)	11 (5.12%)	1 (0.35%)	6 (20.69%)	0 (0.00%)	5 (3.68%)	<0.001
gyrB_D484K	8 (1.74%)	9 (4.19%)	1 (0.35%)	5 (17.24%)	0 (0.00%)	6 (4.41%)	<0.001
gyrB_E463K	0 (0.00%)	0 (0.00%)	1 (0.35%)	0 (0.00%)	0 (0.00%)	0 (0.00%)	0.689
gyrB_R484K	8 (1.74%)	9 (4.19%)	1 (0.35%)	5 (17.24%)	0 (0.00%)	6 (4.41%)	<0.001
frxA_A70V	3 (0.65%)	1 (0.47%)	4 (1.38%)	1 (3.45%)	0 (0.00%)	2 (1.47%)	0.499
frxA_A85V	16 (3.47%)	7 (3.26%)	4 (1.38%)	0 (0.00%)	0 (0.00%)	5 (3.68%)	0.337
frxA_I117M	78 (16.92%)	49 (22.79%)	24 (8.30%)	0 (0.00%)	0 (0.00%)	16 (11.76%)	<0.001
frxA_M66I	9 (1.95%)	2 (0.93%)	11 (3.81%)	0 (0.00%)	0 (0.00%)	2 (1.47%)	0.179
frxA_R86STOP	2 (0.43%)	0 (0.00%)	1 (0.35%)	0 (0.00%)	0 (0.00%)	0 (0.00%)	0.881
rdxA_A118S/T	29 (6.29%)	18 (8.37%)	9 (3.11%)	11 (37.93%)	0 (0.00%)	15 (11.03%)	<0.001
rdxA_A119frameshift	1 (0.22%)	0 (0.00%)	0 (0.00%)	0 (0.00%)	0 (0.00%)	1 (0.74%)	0.608
rdxA_A50STOP	21 (4.56%)	14 (6.51%)	9 (3.11%)	1 (3.45%)	1 (2.22%)	6 (4.41%)	0.551
rdxA_A67V	2 (0.43%)	1 (0.47%)	1 (0.35%)	0 (0.00%)	0 (0.00%)	0 (0.00%)	0.968
rdxA_A80T	19 (4.12%)	10 (4.65%)	8 (2.77%)	2 (6.90%)	1 (2.22%)	1 (0.74%)	0.294
rdxA_A96frameshift	1 (0.22%)	1 (0.47%)	3 (1.04%)	0 (0.00%)	0 (0.00%)	0 (0.00%)	0.558
rdxA_C148Y	0 (0.00%)	1 (0.47%)	1 (0.35%)	0 (0.00%)	0 (0.00%)	0 (0.00%)	0.735
rdxA_D59N/S	385 (83.51%)	189 (87.91%)	246 (85.12%)	25 (86.21%)	43 (95.56%)	122 (89.71%)	0.149
rdxA_H97T/Y	0 (0.00%)	0 (0.00%)	0 (0.00%)	0 (0.00%)	0 (0.00%)	2 (1.47%)	0.009
rdxA_K64N	22 (4.77%)	4 (1.86%)	9 (3.11%)	1 (3.45%)	0 (0.00%)	4 (2.94%)	0.313
rdxA_L13frameshift	0 (0.00%)	0 (0.00%)	1 (0.35%)	1 (3.45%)	0 (0.00%)	0 (0.00%)	0.001
rdxA_M21V	4 (0.87%)	0 (0.00%)	0 (0.00%)	0 (0.00%)	0 (0.00%)	0 (0.00%)	0.286
rdxA_P106S	1 (0.22%)	1 (0.47%)	0 (0.00%)	0 (0.00%)	0 (0.00%)	2 (1.47%)	0.247
rdxA_Q50STOP	21 (4.56%)	14 (6.51%)	9 (3.11%)	1 (3.45%)	1 (2.22%)	6 (4.41%)	0.551
rdxA_R16C/H	61 (13.23%)	31 (14.42%)	50 (17.30%)	1 (3.45%)	3 (6.67%)	26 (19.12%)	0.082
rdxA_R176C	1 (0.22%)	2 (0.93%)	0 (0.00%)	0 (0.00%)	0 (0.00%)	0 (0.00%)	0.398
rdxA_R90K	2 (0.43%)	1 (0.47%)	0 (0.00%)	0 (0.00%)	0 (0.00%)	2 (1.47%)	0.408
rdxA_S108A	15 (3.25%)	7 (3.26%)	0 (0.00%)	6 (20.69%)	0 (0.00%)	8 (5.88%)	<0.001
rdxA_T162frameshift	1 (0.22%)	0 (0.00%)	1 (0.35%)	0 (0.00%)	0 (0.00%)	1 (0.74%)	0.837
rdxA_T62frameshift	13 (2.82%)	10 (4.65%)	5 (1.73%)	0 (0.00%)	1 (2.22%)	5 (3.68%)	0.416
HP_RS05885_A2414T	19 (4.12%)	5 (2.33%)	12 (4.15%)	1 (3.45%)	0 (0.00%)	14 (10.29%)	0.007
HP_RS05885_A2414V	1 (0.22%)	1 (0.47%)	1 (0.35%)	0 (0.00%)	27 (60.00%)	2 (1.47%)	<0.001
HP_RS05885_A603T	1 (0.22%)	0 (0.00%)	0 (0.00%)	0 (0.00%)	0 (0.00%)	0 (0.00%)	0.907
HP_RS05885_D530N/E/G/F/I/V/Y/L	2 (0.43%)	0 (0.00%)	0 (0.00%)	0 (0.00%)	0 (0.00%)	0 (0.00%)	0.684
HP_RS05885_I837V	0 (0.00%)	0 (0.00%)	0 (0.00%)	1 (3.45%)	0 (0.00%)	1 (0.74%)	<0.001
HP_RS05885_K2068R	1 (0.22%)	2 (0.93%)	4 (1.38%)	3 (10.34%)	0 (0.00%)	1 (0.74%)	<0.001
HP_RS05885_V538I	15 (3.25%)	4 (1.86%)	4 (1.38%)	0 (0.00%)	0 (0.00%)	4 (2.94%)	0.401
16S ribosomal RNA_G927T	5 (1.08%)	9 (4.19%)	1 (0.35%)	2 (6.90%)	0 (0.00%)	4 (2.94%)	0.003
